# Supplementary material for: The Differences in the Evolutionary Dynamics of MERS and SARS Coronaviruses
Source: Viruses. 2025 Aug 13;17(8):1114. doi: 10.3390/v17081114 (PMC12390686; doi:10.3390/v17081114)
Supplement: Supplementary file 1 [file viruses-17-01114-s001.zip]

Archive with 4 entries (4 files):
- Supplemental Fig 1.tif
- Supplemental Fig 2.tif
- Supplementary Table 1.xlsx
- Supplementary Table 2 .XLSX
