# Supplementary material for: The Differences in the Evolutionary Dynamics of MERS and SARS Coronaviruses
Source: Viruses. 2025 Aug 13;17(8):1114. doi: 10.3390/v17081114 (PMC12390686; doi:10.3390/v17081114)
Supplement: Supplementary file 1 [file viruses-17-01114-s001.zip › Supplementary Table 1.xlsx]

## Sheet: Sheet1
Supplementary Table 1 GenBank accession numbers of public sequences used in this study
Accession_numbers	Category	Host	Region	Country	Year	Defination	Length
AP006557	SARS	Human	TaiWan	Other countries	2003	SARS coronavirus TWH genomic RNA, complete genome	29727
AP006558	SARS	Human	TaiWan	Other countries	2003	SARS coronavirus TWJ genomic RNA, complete genome	29725
AP006559	SARS	Human	TaiWan	Other countries	2003	SARS coronavirus TWK genomic RNA, complete genome	29727
AP006560	SARS	Human	TaiWan	Other countries	2003	SARS coronavirus TWS genomic RNA, complete genome	29727
AP006561	SARS	Human	TaiWan	Other countries	2003	SARS coronavirus TWY genomic RNA, complete genome	29727
AY274119	SARS	Human	Canada	Other countries	2003	SARS coronavirus Tor2, complete genome	29751
AY278487	SARS	Human	China	Other countries	2003	SARS coronavirus BJ02, complete genome	29745
AY278488	SARS	Human	China	Other countries	2003	SARS coronavirus BJ01, complete genome	29725
AY278489	SARS	Human	China	Other countries	2003	SARS coronavirus GD01, complete genome	29757
AY278490	SARS	Human	China	Other countries	2003	SARS coronavirus BJ03, complete genome	29740
AY278491	SARS	Human	Hong Kong	Other countries	2003	SARS coronavirus HKU-39849, complete genome	29742
AY278554	SARS	Human	Hong Kong	Other countries	2003	SARS coronavirus CUHK-W1, complete genome	29736
AY278741	SARS	Human	Vietnam	Other countries	2003	SARS coronavirus Urbani, complete genome	29727
AY279354	SARS	Human	China	Other countries	2003	SARS coronavirus BJ04, complete genome	29732
AY282752	SARS	Human	Hong Kong	Other countries	2003	SARS coronavirus CUHK-Su10, complete genome	29736
AY283794	SARS	Human	Singapore	Other countries	2003	SARS coronavirus Sin2500, complete genome	29711
AY283795	SARS	Human	Singapore	Other countries	2003	SARS coronavirus Sin2677, complete genome	29705
AY283796	SARS	Human	Singapore	Other countries	2003	SARS coronavirus Sin2679, complete genome	29711
AY283797	SARS	Human	Singapore	Other countries	2003	SARS coronavirus Sin2748, complete genome	29706
AY283798	SARS	Human	Singapore	Other countries	2003	SARS coronavirus Sin2774, complete genome	29711
AY286320	SARS	Human	China	Other countries	2003	SARS coronavirus ZJ01, partial genome	26333
AY291315	SARS	Human	Germany	Other countries	2003	SARS coronavirus Frankfurt 1, complete genome	29727
AY291451	SARS	Human	TaiWan	Other countries	2003	SARS coronavirus TW1, complete genome	29729
AY297028	SARS	Human	China	Other countries	2003	SARS coronavirus ZJ01, complete genome	29715
AY304486	SARS	Civet	Hong Kong	Other countries	2003	SARS coronavirus SZ3, complete genome	29741
AY304488	SARS	Civet	Hong Kong	Other countries	2003	SARS coronavirus SZ16, complete genome	29731
AY304495	SARS	Human	China	Other countries	2003	SARS coronavirus GZ50, complete genome	29720
AY310120	SARS	Human	Germany	Other countries	2003	SARS coronavirus FRA, complete genome	29740
AY313906	SARS	Human	China	Other countries	2003	SARS coronavirus GD69, complete genome	29754
AY321118	SARS	Human	TaiWan	Other countries	2003	SARS coronavirus TWC, complete genome	29725
AY323977	SARS	Human	Italy	Other countries	2003	SARS coronavirus HSR 1, complete genome	29751
AY338174	SARS	Human	TaiWan	Other countries	2003	SARS coronavirus Taiwan TC1, complete genome	29573
AY338175	SARS	Human	TaiWan	Other countries	2003	SARS coronavirus Taiwan TC2, complete genome	29573
AY345986	SARS	Human	Hong Kong	Other countries	2003	SARS coronavirus CUHK-AG01, complete genome	29736
AY345987	SARS	Human	Hong Kong	Other countries	2003	SARS coronavirus CUHK-AG02, complete genome	29736
AY345988	SARS	Human	Hong Kong	Other countries	2003	SARS coronavirus CUHK-AG03, complete genome	29736
AY348314	SARS	Human	TaiWan	Other countries	2003	SARS coronavirus Taiwan TC3, complete genome	29573
AY350750	SARS	Human	China	Other countries	2003	SARS coronavirus PUMC01, complete genome	29738
AY351680	SARS	Human	China	Other countries	2003	SARS coronavirus ZMY 1, complete genome	29749
AY357075	SARS	Human	China	Other countries	2003	SARS coronavirus PUMC02, complete genome	29738
AY357076	SARS	Human	China	Other countries	2003	SARS coronavirus PUMC03, complete genome	29745
AY362698	SARS	Human	TaiWan	Other countries	2003	SARS coronavirus TWC2, complete genome	29727
AY362699	SARS	Human	TaiWan	Other countries	2003	SARS coronavirus TWC3, complete genome	29727
AY390556	SARS	Human	China	Other countries	2003	SARS coronavirus GZ02, complete genome	29760
AY394850	SARS	Human	China	Other countries	2003	SARS coronavirus WHU, complete genome	29728
AY394977	SARS	Human	China	Other countries	2003	SARS coronavirus GZ-A, partial genome	29433
AY394978	SARS	Human	China	Other countries	2003	SARS coronavirus GZ-B, complete genome	29640
AY394979	SARS	Human	China	Other countries	2003	SARS coronavirus GZ-C, complete genome	29645
AY394981	SARS	Human	China	Other countries	2003	SARS coronavirus HGZ8L1-A, partial genome	29726
AY394982	SARS	Human	China	Other countries	2003	SARS coronavirus HGZ8L1-B, partial genome	29646
AY394983	SARS	Human	China	Other countries	2003	SARS coronavirus HSZ2-A, complete genome	29699
AY394985	SARS	Human	China	Other countries	2003	SARS coronavirus HSZ-Bb, complete genome	29530
AY394986	SARS	Human	China	Other countries	2003	SARS coronavirus HSZ-Cb, complete genome	29729
AY394987	SARS	Human	China	Other countries	2003	SARS coronavirus HZS2-Fb, complete genome	29709
AY394988	SARS	Human	China	Other countries	2003	SARS coronavirus JMD, partial genome	29665
AY394989	SARS	Human	China	Other countries	2003	SARS coronavirus HZS2-D, complete genome	29736
AY394990	SARS	Human	China	Other countries	2003	SARS coronavirus HZS2-E, complete genome	29736
AY394991	SARS	Human	China	Other countries	2003	SARS coronavirus HZS2-Fc, complete genome	29736
AY394992	SARS	Human	China	Other countries	2003	SARS coronavirus HZS2-C, complete genome	29736
AY394993	SARS	Human	China	Other countries	2003	SARS coronavirus HGZ8L2, complete genome	29736
AY394994	SARS	Human	China	Other countries	2003	SARS coronavirus HSZ-Bc, complete genome	29765
AY394995	SARS	Human	China	Other countries	2003	SARS coronavirus HSZ-Cc, complete genome	29765
AY394996	SARS	Human	China	Other countries	2003	SARS coronavirus ZS-B, complete genome	29683
AY394997	SARS	Human	China	Other countries	2003	SARS coronavirus ZS-A, complete genome	29683
AY394998	SARS	Human	China	Other countries	2003	SARS coronavirus LC1, complete genome	29736
AY394999	SARS	Human	China	Other countries	2003	SARS coronavirus LC2, complete genome	29350
AY395000	SARS	Human	China	Other countries	2003	SARS coronavirus LC3, complete genome	29350
AY395001	SARS	Human	China	Other countries	2003	SARS coronavirus LC4, complete genome	29350
AY395002	SARS	Human	China	Other countries	2003	SARS coronavirus LC5, complete genome	29350
AY395003	SARS	Human	China	Other countries	2003	SARS coronavirus ZS-C, complete genome	29647
AY395004	SARS	Human	China	Other countries	2003	SARS coronavirus HZS2-Bb, partial genome	29620
AY427439	SARS	Human	Italy	Other countries	2003	SARS coronavirus AS, complete genome	29711
AY461660	SARS	Human	Russia	Other countries	2003	SARS coronavirus SoD, complete genome	29715
AY463059	SARS	Human	China	Other countries	2003	SARS coronavirus ShanghaiQXC1, complete genome	29592
AY463060	SARS	Human	China	Other countries	2003	SARS coronavirus ShanghaiQXC2, complete genome	29013
AY485277	SARS	Human	China	Other countries	2003	SARS coronavirus Sino1-11, complete genome	29741
AY485278	SARS	Human	China	Other countries	2003	SARS coronavirus Sino3-11, complete genome	29740
AY502923	SARS	Human	TaiWan	Other countries	2003	SARS coronavirus TW10, complete genome	29729
AY502924	SARS	Human	TaiWan	Other countries	2003	SARS coronavirus TW11, complete genome	29727
AY502925	SARS	Human	TaiWan	Other countries	2003	SARS coronavirus TW2, complete genome	29729
AY502926	SARS	Human	TaiWan	Other countries	2003	SARS coronavirus TW3, complete genome	29729
AY502927	SARS	Human	TaiWan	Other countries	2003	SARS coronavirus TW4, complete genome	29729
AY502928	SARS	Human	TaiWan	Other countries	2003	SARS coronavirus TW5, complete genome	29729
AY502929	SARS	Human	TaiWan	Other countries	2003	SARS coronavirus TW6, complete genome	29729
AY502930	SARS	Human	TaiWan	Other countries	2003	SARS coronavirus TW7, complete genome	29729
AY502931	SARS	Human	TaiWan	Other countries	2003	SARS coronavirus TW8, complete genome	29729
AY502932	SARS	Human	TaiWan	Other countries	2003	SARS coronavirus TW9, complete genome	29729
AY508724	SARS	Human	TaiWan	Other countries	2003	SARS coronavirus NS-1, complete genome	29732
AY515512	SARS	Civet	Hong Kong	Other countries	2003	SARS coronavirus HC/SZ/61/03, complete genome	29731
AY525636	SARS	Human	China	Other countries	2003	SARS coronavirus GD03T0013 spike glycoprotein gene, complete cds	3768
AY545914	SARS	Civet	Hong Kong	Other countries	2003	SARS coronavirus isolate HC/SZ/79/03, complete genome	29723
AY545915	SARS	Civet	Hong Kong	Other countries	2003	SARS coronavirus isolate HC/SZ/DM1/03, complete genome	29714
AY545916	SARS	Civet	Hong Kong	Other countries	2003	SARS coronavirus isolate HC/SZ/266/03, complete genome	29721
AY545917	SARS	Civet	Hong Kong	Other countries	2003	SARS coronavirus isolate HC/GZ/81/03, complete genome	29739
AY545918	SARS	Civet	Hong Kong	Other countries	2003	SARS coronavirus isolate HC/GZ/32/03, complete genome	29737
AY559081	SARS	Human	Singapore	Other countries	2003	SARS coronavirus Sin842, complete genome	29716
AY559082	SARS	Human	Singapore	Other countries	2003	SARS coronavirus Sin852, complete genome	29670
AY559083	SARS	Human	Singapore	Other countries	2003	SARS coronavirus Sin3408, complete genome	29767
AY559084	SARS	Human	Singapore	Other countries	2003	SARS coronavirus Sin3765V, complete genome	29722
AY559085	SARS	Human	Singapore	Other countries	2003	SARS coronavirus Sin848, complete genome	29713
AY559086	SARS	Human	Singapore	Other countries	2003	SARS coronavirus Sin849, complete genome	29661
AY559087	SARS	Human	Singapore	Other countries	2003	SARS coronavirus Sin3725V, complete genome	29716
AY559088	SARS	Human	Singapore	Other countries	2003	SARS coronavirus SinP1, complete genome	29714
AY559090	SARS	Human	Singapore	Other countries	2003	SARS coronavirus SinP3, complete genome	29725
AY559097	SARS	Human	Singapore	Other countries	2003	SARS coronavirus Sin3408L, complete genome	29715
AY559091	SARS	Human	Singapore	Other countries	2003	SARS coronavirus SinP4, complete genome	29710
AY559092	SARS	Human	Singapore	Other countries	2003	SARS coronavirus SinP5, complete genome	29713
AY559093	SARS	Human	Singapore	Other countries	2003	SARS coronavirus Sin845, complete genome	29712
AY559094	SARS	Human	Singapore	Other countries	2003	SARS coronavirus Sin846, complete genome	29577
AY559095	SARS	Human	Singapore	Other countries	2003	SARS coronavirus Sin847, complete genome	29719
AY559096	SARS	Human	Singapore	Other countries	2003	SARS coronavirus Sin850, complete genome	29720
AY568539	SARS	Human	China	Other countries	2003	SARS coronavirus GZ0401, complete genome	29730
AY572034	SARS	Civet	China	Other countries	2004	SARS coronavirus civet007, complete genome	29540
AY572035	SARS	Civet	China	Other countries	2004	SARS coronavirus civet010, complete genome	29518
AY572036	SARS	Civet	China	Other countries	2003	SARS coronavirus civet014 spike glycoprotein gene, complete cds	3768
AY572037	SARS	Civet	China	Other countries	2003	SARS coronavirus civet019 spike glycoprotein gene, complete cds	3768
AY572038	SARS	Civet	China	Other countries	2004	SARS coronavirus civet020, complete genome	29683
AY595412	SARS	Human	China	Other countries	2004	SARS coronavirus LLJ-2004, complete genome	29716
AY613947	SARS	Human	China	Other countries	2004	SARS coronavirus GZ0402, complete genome	29730
AY613948	SARS	Civet	China	Other countries	2004	SARS coronavirus PC4-13, complete genome	29730
AY613949	SARS	Civet	China	Other countries	2004	SARS coronavirus PC4-136, complete genome	29730
AY613950	SARS	Civet	China	Other countries	2004	SARS coronavirus PC4-227, complete genome	29728
AY613951	SARS	Civet	China	Other countries	2003	SARS coronavirus PC4-127 spike glycoprotein gene, complete cds	3768
AY613952	SARS	Civet	China	Other countries	2003	SARS coronavirus PC4-205 spike glycoprotein gene, complete cds	3768
AY627044	SARS	Civet	China	Other countries	2003	SARS coronavirus PC4-115 spike glycoprotein gene, complete cds	3768
AY627045	SARS	Civet	China	Other countries	2003	SARS coronavirus PC4-137 spike glycoprotein gene, complete cds	3768
AY627046	SARS	Civet	China	Other countries	2003	SARS coronavirus PC4-145 spike glycoprotein gene, complete cds	3768
AY627047	SARS	Civet	China	Other countries	2003	SARS coronavirus PC4-199 spike glycoprotein gene, complete cds	3768
AY627048	SARS	Civet	China	Other countries	2003	SARS coronavirus PC4-241 spike glycoprotein gene, complete cds	3768
AY686863	SARS	Civet	China	Other countries	2004	SARS coronavirus A022, complete genome	29499
AY686864	SARS	Civet	China	Other countries	2004	SARS coronavirus B039, complete genome	29525
AY687354	SARS	Civet	China	Other countries	2004	SARS coronavirus A001 spike glycoprotein gene, complete cds	3768
AY687355	SARS	Civet	China	Other countries	2004	SARS coronavirus A013 spike glycoprotein gene, complete cds	3768
AY687356	SARS	Civet	China	Other countries	2004	SARS coronavirus A021 spike glycoprotein gene, complete cds	3768
AY687357	SARS	Civet	China	Other countries	2004	SARS coronavirus A030 spike glycoprotein gene, complete cds	3768
AY687358	SARS	Civet	China	Other countries	2004	SARS coronavirus A031 spike glycoprotein gene, complete cds	3768
AY687359	SARS	Civet	China	Other countries	2004	SARS coronavirus B012 spike glycoprotein gene, complete cds	3768
AY687360	SARS	Civet	China	Other countries	2004	SARS coronavirus B024 spike glycoprotein gene, complete cds	3768
AY687361	SARS	Civet	China	Other countries	2004	SARS coronavirus B029 spike glycoprotein gene, complete cds	3768
AY687362	SARS	Civet	China	Other countries	2004	SARS coronavirus B033 spike glycoprotein gene, complete cds	3768
AY687363	SARS	Civet	China	Other countries	2004	SARS coronavirus B039 spike glycoprotein gene, complete cds	3768
AY687364	SARS	Civet	China	Other countries	2004	SARS coronavirus B040 spike glycoprotein gene, complete cds	3768
AY687365	SARS	Civet	China	Other countries	2004	SARS coronavirus C013 spike glycoprotein gene, complete cds	3768
AY687366	SARS	Civet	China	Other countries	2004	SARS coronavirus C014 spike glycoprotein gene, complete cds	3768
AY687367	SARS	Civet	China	Other countries	2004	SARS coronavirus C017 spike glycoprotein gene, complete cds	3768
AY687368	SARS	Civet	China	Other countries	2004	SARS coronavirus C018 spike glycoprotein gene, complete cds	3768
AY687369	SARS	Civet	China	Other countries	2004	SARS coronavirus C019 spike glycoprotein gene, complete cds	3768
AY687370	SARS	Civet	China	Other countries	2004	SARS coronavirus C025 spike glycoprotein gene, complete cds	3768
AY687371	SARS	Civet	China	Other countries	2004	SARS coronavirus C028 spike glycoprotein gene, complete cds	3768
AY687372	SARS	Civet	China	Other countries	2004	SARS coronavirus C029 spike glycoprotein gene, complete cds	3768
AY714217	SARS	Human	USA	Other countries	2004	SARS Coronavirus CDC#200301157, complete genome	29727
AY864805	SARS	Human	China	Other countries	2003	SARS coronavirus BJ162, complete genome	29751
DQ412574	SARS	Human	Hong Kong	Other countries	2003	SARS coronavirus isolate CUHKcs03TG spike glycoprotein (S) gene, complete cds	3768
DQ412575	SARS	Human	Hong Kong	Other countries	2003	SARS coronavirus isolate CUHKcs04ST spike glycoprotein (S) gene, complete cds	3768
AY864806	SARS	Human	China	Other countries	2003	SARS coronavirus BJ202, complete genome	29751
DQ412576	SARS	Human	Hong Kong	Other countries	2003	SARS coronavirus isolate CUHKcs13NP spike glycoprotein (S) gene, complete cds	3768
DQ412577	SARS	Human	Hong Kong	Other countries	2003	SARS coronavirus isolate CUHKcs32ST spike glycoprotein (S) gene, complete cds	3768
DQ412578	SARS	Human	Hong Kong	Other countries	2003	SARS coronavirus isolate CUHKcs52UR spike glycoprotein (S) gene, complete cds	3768
DQ412579	SARS	Human	Hong Kong	Other countries	2003	SARS coronavirus isolate CUHKcs57ST spike glycoprotein (S) gene, complete cds	3768
DQ412580	SARS	Human	Hong Kong	Other countries	2003	SARS coronavirus isolate CUHKcs60ST spike glycoprotein (S) gene, complete cds	3768
DQ412581	SARS	Human	Hong Kong	Other countries	2003	SARS coronavirus isolate CUHKcs65ST spike glycoprotein (S) gene, complete cds	3768
DQ412582	SARS	Human	Hong Kong	Other countries	2003	SARS coronavirus isolate CUHKcs54RS spike glycoprotein (S) gene, complete cds	3768
DQ412583	SARS	Human	Hong Kong	Other countries	2003	SARS coronavirus isolate CUHKcs80NS nonfunctional spike glycoprotein (S) gene, complete sequence	3768
DQ412584	SARS	Human	Hong Kong	Other countries	2003	SARS coronavirus isolate CUHKcs83TG nonfunctional spike glycoprotein (S) gene, complete sequence	3768
DQ412585	SARS	Human	Hong Kong	Other countries	2003	SARS coronavirus isolate CUHKtc01NP spike glycoprotein (S) gene, complete cds	3768
DQ412586	SARS	Human	Hong Kong	Other countries	2003	SARS coronavirus isolate CUHKtc02NP nonfunctional spike glycoprotein (S) gene, complete sequence	3768
DQ412587	SARS	Human	Hong Kong	Other countries	2003	SARS coronavirus isolate CUHKtc03NP spike glycoprotein (S) gene, complete cds	3768
DQ412588	SARS	Human	Hong Kong	Other countries	2003	SARS coronavirus isolate CUHKtc04NP spike glycoprotein (S) gene, complete cds	3768
DQ412589	SARS	Human	Hong Kong	Other countries	2003	SARS coronavirus isolate CUHKtc05NP spike glycoprotein (S) gene, complete cds	3768
DQ412590	SARS	Human	Hong Kong	Other countries	2003	SARS coronavirus isolate CUHKtc06NP spike glycoprotein (S) gene, complete cds	3768
DQ182595	SARS	Human	China	Other countries	2003	SARS coronavirus ZJ0301 from China, complete genome	29706
DQ412591	SARS	Human	Hong Kong	Other countries	2003	SARS coronavirus isolate CUHKtc07RL nonfunctional spike glycoprotein (S) gene, complete sequence	3768
DQ412592	SARS	Human	Hong Kong	Other countries	2003	SARS coronavirus isolate CUHKtc08RL nonfunctional spike glycoprotein (S) gene, complete sequence	3768
DQ412593	SARS	Human	Hong Kong	Other countries	2003	SARS coronavirus isolate CUHKtc09NP nonfunctional spike glycoprotein (S) gene, complete sequence	3768
DQ412594	SARS	Human	Hong Kong	Other countries	2003	SARS coronavirus isolate CUHKtc10NP spike glycoprotein (S) gene, complete cds	3768
DQ412595	SARS	Human	Hong Kong	Other countries	2003	SARS coronavirus isolate CUHKtc11NP spike glycoprotein (S) gene, complete cds	3768
DQ412596	SARS	Human	Hong Kong	Other countries	2003	SARS coronavirus isolate CUHKtc14NP spike glycoprotein (S) gene, complete cds	3768
DQ412597	SARS	Human	Hong Kong	Other countries	2003	SARS coronavirus isolate CUHKtc15NP spike glycoprotein (S) gene, complete cds	3768
DQ412598	SARS	Human	Hong Kong	Other countries	2003	SARS coronavirus isolate CUHKtc16NP spike glycoprotein (S) gene, complete cds	3768
DQ412599	SARS	Human	Hong Kong	Other countries	2003	SARS coronavirus isolate CUHKtc19NP nonfunctional spike glycoprotein (S) gene, complete sequence	3768
DQ412600	SARS	Human	Hong Kong	Other countries	2003	SARS coronavirus isolate CUHKtc21NP nonfunctional spike glycoprotein (S) gene, complete sequence	3768
DQ412601	SARS	Human	Hong Kong	Other countries	2003	SARS coronavirus isolate CUHKtc22NP nonfunctional spike glycoprotein (S) gene, complete sequence	3768
DQ412602	SARS	Human	Hong Kong	Other countries	2003	SARS coronavirus isolate CUHKtc25NP nonfunctional spike glycoprotein (S) gene, complete sequence	3768
DQ412603	SARS	Human	Hong Kong	Other countries	2003	SARS coronavirus isolate CUHKtc26NP nonfunctional spike glycoprotein (S) gene, complete sequence	3768
DQ412604	SARS	Human	Hong Kong	Other countries	2003	SARS coronavirus isolate CUHKtc27NP nonfunctional spike glycoprotein (S) gene, complete sequence	3768
DQ412605	SARS	Human	Hong Kong	Other countries	2003	SARS coronavirus isolate CUHKtc28NP spike glycoprotein (S) gene, complete cds	3768
DQ412606	SARS	Human	Hong Kong	Other countries	2003	SARS coronavirus isolate CUHKtc29NP nonfunctional spike glycoprotein (S) gene, complete sequence	3768
DQ412607	SARS	Human	Hong Kong	Other countries	2003	SARS coronavirus isolate CUHKtc30NP nonfunctional spike glycoprotein (S) gene, complete sequence	3768
DQ412608	SARS	Human	Hong Kong	Other countries	2003	SARS coronavirus isolate CUHKtc31NP nonfunctional spike glycoprotein (S) gene, complete sequence	3768
DQ412609	SARS	Human	Hong Kong	Other countries	2003	SARS coronavirus isolate CUHKtc32NP spike glycoprotein (S) gene, complete cds	3768
DQ412610	SARS	Human	Hong Kong	Other countries	2003	SARS coronavirus isolate CUHKtc33NP nonfunctional spike glycoprotein (S) gene, complete sequence	3768
DQ412611	SARS	Human	Hong Kong	Other countries	2003	SARS coronavirus isolate CUHKtc34NS spike glycoprotein (S) gene, complete cds	3768
DQ412612	SARS	Human	Hong Kong	Other countries	2003	SARS coronavirus isolate CUHKtc36NP spike glycoprotein (S) gene, complete cds	3768
DQ412613	SARS	Human	Hong Kong	Other countries	2003	SARS coronavirus isolate CUHKtc37NP spike glycoprotein (S) gene, complete cds	3768
DQ412614	SARS	Human	Hong Kong	Other countries	2003	SARS coronavirus isolate CUHKtc38NP spike glycoprotein (S) gene, complete cds	3768
DQ412615	SARS	Human	Hong Kong	Other countries	2003	SARS coronavirus isolate CUHKtc39TI spike glycoprotein (S) gene, complete cds	3768
DQ412616	SARS	Human	Hong Kong	Other countries	2003	SARS coronavirus isolate CUHKtc41SP spike glycoprotein (S) gene, complete cds	3768
DQ412617	SARS	Human	Hong Kong	Other countries	2003	SARS coronavirus isolate CUHKtc42NP spike glycoprotein (S) gene, complete cds	3768
DQ412618	SARS	Human	Hong Kong	Other countries	2003	SARS coronavirus isolate CUHKtc43NP spike glycoprotein (S) gene, complete cds	3768
DQ412619	SARS	Human	Hong Kong	Other countries	2003	SARS coronavirus isolate CUHKtc44NP nonfunctional spike glycoprotein (S) gene, complete sequence	3768
DQ412620	SARS	Human	Hong Kong	Other countries	2003	SARS coronavirus isolate CUHKtc45NP nonfunctional spike glycoprotein (S) gene, complete sequence	3768
DQ412621	SARS	Human	Hong Kong	Other countries	2003	SARS coronavirus isolate CUHKtc46NP spike glycoprotein (S) gene, complete cds	3768
DQ412622	SARS	Human	Hong Kong	Other countries	2003	SARS coronavirus isolate CUHKtc47NP nonfunctional spike glycoprotein (S) gene, complete sequence	3768
DQ412623	SARS	Human	Hong Kong	Other countries	2003	SARS coronavirus isolate CUHKtc48TS nonfunctional spike glycoprotein (S) gene, complete sequence	3768
DQ412624	SARS	Human	Hong Kong	Other countries	2003	SARS coronavirus isolate CUHKtc49NP spike glycoprotein (S) gene, complete cds	3768
DQ412625	SARS	Human	Hong Kong	Other countries	2003	SARS coronavirus isolate CUHKtc50NP spike glycoprotein (S) gene, complete cds	3768
DQ412626	SARS	Human	Hong Kong	Other countries	2003	SARS coronavirus isolate CUHKtc51L spike glycoprotein (S) gene, complete cds	3768
DQ412627	SARS	Human	Hong Kong	Other countries	2003	SARS coronavirus isolate CUHKtc52TS nonfunctional spike glycoprotein (S) gene, complete sequence	3768
DQ412628	SARS	Human	Hong Kong	Other countries	2003	SARS coronavirus isolate CUHKtc53L spike glycoprotein (S) gene, complete cds	3768
DQ412629	SARS	Human	Hong Kong	Other countries	2003	SARS coronavirus isolate CUHKtc55NS spike glycoprotein (S) gene, complete cds	3768
DQ514528	SARS	Civet	China	Other countries	2006	SARS coronavirus WF188 spike glycoprotein gene, complete cds	4248
DQ514529	SARS	Civet	China	Other countries	2006	SARS coronavirus ES191 spike glycoprotein gene, complete cds	4249
DQ514530	SARS	Civet	China	Other countries	2006	SARS coronavirus ES260 spike glycoprotein gene, complete cds	4234
DQ514531	SARS	Civet	China	Other countries	2006	SARS coronavirus CS21 spike glycoprotein gene, complete cds	4246
DQ514532	SARS	Civet	China	Other countries	2006	SARS coronavirus CS24 spike glycoprotein gene, complete cds	4236
DQ640652	SARS	Human	China	Other countries	2003	SARS coronavirus GDH-BJH01, complete genome	29746
EU371559	SARS	Human	China	Other countries	2003	SARS coronavirus ZJ02, complete genome	29731
FJ882963	SARS	Human	USA	Other countries	2004	SARS coronavirus P2, complete genome	29682
JQ316196	SARS	Human	United Kingdom	Other countries	2003	SARS coronavirus HKU-39849 isolate UOB, complete genome	29727
KJ473814	SARS	Bat	China	Other countries	2013	BtRs-BetaCoV/HuB2013, complete genome	29658
JN854286	SARS	Human	United Kingdom	Other countries	2003	SARS coronavirus HKU-39849 isolate recSARS-CoV HKU-39849, complete genome	29727
JX993987	SARS	Bat	China	Other countries	2011	Bat coronavirus Rp/Shaanxi2011, complete genome	29484
GU553364	SARS	Human	Hong Kong	Other countries	2003	SARS coronavirus HKU-39849 isolate TCVSP-HARROD-00002, complete genome	29644
GU553363	SARS	Human	Hong Kong	Other countries	2003	SARS coronavirus HKU-39849 isolate TCVSP-HARROD-00001, complete genome	29644
DQ898174	SARS	Human	Canada	Other countries	2003	SARS coronavirus strain CV7, complete genome	29751
FJ959407	SARS	Civet	China	Other countries	2009	SARS coronavirus isolate A001, complete genome	29694
KY417146	SARS	Bat	China	Other countries	2013	Bat SARS-like coronavirus isolate Rs4231, complete genome	29782
KY417150	SARS	Bat	China	Other countries	2013	Bat SARS-like coronavirus isolate Rs4874, complete genome	30311
MN996532	SARS	Bat	China	Other countries	2013	Bat coronavirus RaTG13, complete genome	29855
KJ473811	SARS	Bat	China	Other countries	2012	BtRf-BetaCoV/JL2012, complete genome	29037
KF569996	SARS	Bat	China	Other countries	2011	Rhinolophus affinis coronavirus isolate LYRa11, complete genome	29805
KF569997	SARS	Bat	China	Other countries	2011	Rhinolophus affinis coronavirus isolate LYRa3 spike protein gene, complete cds	3913
KY417145	SARS	Bat	China	Other countries	2012	Bat SARS-like coronavirus isolate Rf4092, complete genome	29710
MG772934	SARS	Bat	China	Other countries	2018	Bat SARS-like coronavirus isolate bat-SL-CoVZXC21, complete genome	29732
MG772933	SARS	Bat	China	Other countries	2018	Bat SARS-like coronavirus isolate bat-SL-CoVZC45, complete genome	29802
KJ473816	SARS	Bat	China	Other countries	2013	BtRs-BetaCoV/YN2013, complete genome	29142
DQ084199	SARS	Bat	China	Other countries	2005	bat SARS coronavirus HKU3-2, complete genome	29687
DQ084200	SARS	Bat	China	Other countries	2005	bat SARS coronavirus HKU3-3, complete genome	29711
DQ022305	SARS	Bat	China	Other countries	2005	Bat SARS coronavirus HKU3-1, complete genome	29728
DQ071615	SARS	Bat	China	Other countries	2005	Bat SARS coronavirus Rp3, complete genome	29736
DQ648856	SARS	Bat	China	Other countries	2005	Bat coronavirus (BtCoV/273/2005), complete genome	29704
DQ648857	SARS	Bat	China	Other countries	2005	Bat coronavirus (BtCoV/279/2005), complete genome	29741
FJ588686	SARS	Bat	China	Other countries	2006	Bat SARS CoV Rs672/2006, complete genome	29059
DQ412042	SARS	Bat	China	Other countries	2004	Bat SARS coronavirus Rf1, complete genome	29709
DQ412043	SARS	Bat	China	Other countries	2004	Bat SARS coronavirus Rm1, complete genome	29749
GQ153539	SARS	Bat	China	Other countries	2005	Bat SARS coronavirus HKU3-4, complete genome	29704
GQ153540	SARS	Bat	China	Other countries	2005	Bat SARS coronavirus HKU3-5, complete genome	29704
GQ153541	SARS	Bat	China	Other countries	2005	Bat SARS coronavirus HKU3-6, complete genome	29704
GQ153542	SARS	Bat	China	Other countries	2006	Bat SARS coronavirus HKU3-7, complete genome	29716
GQ153543	SARS	Bat	China	Other countries	2006	Bat SARS coronavirus HKU3-8, complete genome	29681
GQ153544	SARS	Bat	China	Other countries	2006	Bat SARS coronavirus HKU3-9, complete genome	29695
GQ153545	SARS	Bat	China	Other countries	2006	Bat SARS coronavirus HKU3-10, complete genome	29695
GQ153546	SARS	Bat	China	Other countries	2007	Bat SARS coronavirus HKU3-11, complete genome	29695
GQ153547	SARS	Bat	China	Other countries	2007	Bat SARS coronavirus HKU3-12, complete genome	29704
GQ153548	SARS	Bat	China	Other countries	2007	Bat SARS coronavirus HKU3-13, complete genome	29677
JX993988	SARS	Bat	China	Other countries	2011	Bat coronavirus Cp/Yunnan2011, complete genome	29452
KC881005	SARS	Bat	China	Other countries	2011	Bat SARS-like coronavirus RsSHC014, complete genome	29787
KC881006	SARS	Bat	China	Other countries	2012	Bat SARS-like coronavirus Rs3367, complete genome	29792
KF294457	SARS	Bat	China	Other countries	2012	Bat SARS-like coronavirus isolate Longquan-140 orf1ab polyprotein, spike glycoprotein, envelope protein, membrane protein, and nucleocapsid protein genes, complete cds	29676
KF367457	SARS	Bat	China	Other countries	2012	Bat SARS-like coronavirus WIV1, complete genome	30309
KJ473812	SARS	Bat	China	Other countries	2013	BtRf-BetaCoV/HeB2013, complete genome	29443
KJ473813	SARS	Bat	China	Other countries	2013	BtRf-BetaCoV/SX2013, complete genome	29461
KJ473815	SARS	Bat	China	Other countries	2013	BtRs-BetaCoV/GX2013, complete genome	29161
KP886808	SARS	Bat	China	Other countries	2013	Bat SARS-like coronavirus YNLF_31C, complete genome	29723
KP886809	SARS	Bat	China	Other countries	2013	Bat SARS-like coronavirus YNLF_34C, complete genome	29723
KY352407	SARS	Bat	KENYA	Africa	2007	Severe acute respiratory syndrome-related coronavirus strain BtKY72, complete genome	29274
KY417142	SARS	Bat	China	Other countries	2014	Bat SARS-like coronavirus isolate As6526, complete genome	29725
KY417143	SARS	Bat	China	Other countries	2012	Bat SARS-like coronavirus isolate Rs4081, complete genome	29741
KY417144	SARS	Bat	China	Other countries	2012	Bat SARS-like coronavirus isolate Rs4084, complete genome	29770
KY417147	SARS	Bat	China	Other countries	2013	Bat SARS-like coronavirus isolate Rs4237, complete genome	29741
KY417148	SARS	Bat	China	Other countries	2013	Bat SARS-like coronavirus isolate Rs4247, complete genome	29743
KY417149	SARS	Bat	China	Other countries	2013	Bat SARS-like coronavirus isolate Rs4255, complete genome	29743
KY417151	SARS	Bat	China	Other countries	2014	Bat SARS-like coronavirus isolate Rs7327, complete genome	30307
KY417152	SARS	Bat	China	Other countries	2015	Bat SARS-like coronavirus isolate Rs9401, complete genome	29769
KC164505	MERS	Human	United Kingdom	Other countries	2012	Betacoronavirus England 1, complete genome	30111
KC667074	MERS	Human	United Kingdom	Other countries	2012	Human betacoronavirus 2c England-Qatar/2012, complete genome	30112
KF917527	MERS	Camel	Saudi Arabia	Middle East	2013	Middle East respiratory syndrome coronavirus isolate MERS-CoV-Jeddah-Camel-1, complete genome	29851
KF958702	MERS	Human	Saudi Arabia	Middle East	2013	Middle East respiratory syndrome coronavirus isolate MERS-CoV-Jeddah-human-1, complete genome	29851
KJ156949	MERS	Human	Saudi Arabia	Middle East	2013	Middle East respiratory syndrome coronavirus isolate Taif_1_2013, complete genome	30055
KJ556336	MERS	Human	Saudi Arabia	Middle East	2013	Middle East respiratory syndrome coronavirus isolate Jeddah_1_2013, complete genome	29890
KJ156944	MERS	Human	Saudi Arabia	Middle East	2013	Middle East respiratory syndrome coronavirus isolate Riyadh_5_2013, complete genome	30055
KJ156881	MERS	Human	Saudi Arabia	Middle East	2013	Middle East respiratory syndrome coronavirus isolate Wadi-Ad-Dawasir_1_2013, complete genome	30055
KF600613	MERS	Human	Saudi Arabia	Middle East	2013	Middle East respiratory syndrome coronavirus isolate Riyadh_3_2013, complete genome	30064
KJ156952	MERS	Human	Saudi Arabia	Middle East	2013	Middle East respiratory syndrome coronavirus isolate Riyadh_4_2013, complete genome	30054
KF192507	MERS	Human	United Arab Emirates	Middle East	2013	Middle East respiratory syndrome coronavirus, complete genome	30123
KJ650098	MERS	Camel	Qatar	Middle East	2014	Middle East respiratory syndrome coronavirus isolate Camel/Qatar_2_2014, complete genome	30117
KJ713296	MERS	Camel	Saudi Arabia	Middle East	2013	Middle East respiratory syndrome coronavirus isolate KSA-CAMEL-378, complete genome	30113
KP966104	MERS	Camel	Saudi Arabia	Middle East	2014	Middle East respiratory syndrome coronavirus isolate Al-Ahsa KSA_Camel_C23 spike protein gene, complete cds	4062
KJ713295	MERS	Camel	Saudi Arabia	Middle East	2013	Middle East respiratory syndrome coronavirus isolate KSA-CAMEL-505, complete genome	30113
KR011263	MERS	Human	Saudi Arabia	Middle East	2015	Middle East respiratory syndrome coronavirus strain Hu/Riyadh-KSA-2345/2015, complete genome	30096
KR011264	MERS	Human	Saudi Arabia	Middle East	2015	Middle East respiratory syndrome coronavirus strain Hu/Riyadh-KSA-2343/2015, complete genome	30096
KR011265	MERS	Human	Saudi Arabia	Middle East	2015	Middle East respiratory syndrome coronavirus strain Hu/Riyadh-KSA-2466/2015, complete genome	30096
KR011266	MERS	Human	Saudi Arabia	Middle East	2015	Middle East respiratory syndrome coronavirus strain Hu/Riyadh-KSA-2049/2015, complete genome	30096
KT805961	MERS	Human	Saudi Arabia	Middle East	2015	Middle East respiratory syndrome-related coronavirus isolate Hu/Riyadh-KSA-2264/2015 spike protein gene, complete cds	4062
KT805962	MERS	Human	Saudi Arabia	Middle East	2015	Middle East respiratory syndrome-related coronavirus isolate Hu/Riyadh-KSA-2276/2015 spike protein gene, complete cds	4062
KT805963	MERS	Human	Saudi Arabia	Middle East	2015	Middle East respiratory syndrome-related coronavirus isolate Hu/Riyadh-KSA-2317/2015 spike protein gene, complete cds	4062
KJ782549	MERS	Human	Greece	Other countries	2014	Middle East respiratory syndrome coronavirus strain Greece-Saudi Arabia_2014 S protein (S) gene, complete cds	4062
KM027255	MERS	Human	Saudi Arabia	Middle East	2014	Middle East respiratory syndrome coronavirus isolate Jeddah_C7149/KSA/2014-04-05, complete genome	29919
KM027256	MERS	Human	Saudi Arabia	Middle East	2014	Middle East respiratory syndrome coronavirus isolate Jeddah_C7569/KSA/2014-04-03, complete genome	29918
KM027257	MERS	Human	Saudi Arabia	Middle East	2014	Middle East respiratory syndrome coronavirus isolate Jeddah_C7770/KSA/2014-04-07, complete genome	29774
KM027259	MERS	Human	Saudi Arabia	Middle East	2014	Middle East respiratory syndrome coronavirus isolate Jeddah_C9055/KSA/2014-04-14, complete genome	29918
KM027260	MERS	Human	Saudi Arabia	Middle East	2014	Middle East respiratory syndrome coronavirus isolate Jeddah_C10306/KSA/2014-04-20, complete genome	29874
KM027261	MERS	Human	Saudi Arabia	Middle East	2014	Middle East respiratory syndrome coronavirus isolate Makkah_C9355/KSA/Makkah/2014-04-15, complete genome	29809
KM027263	MERS	Human	Saudi Arabia	Middle East	2014	Middle East respiratory syndrome coronavirus isolate Jeddah_C7058/KSA/2014 spike protein (S) gene, complete cds	4062
KM027264	MERS	Human	Saudi Arabia	Middle East	2014	Middle East respiratory syndrome coronavirus isolate Jeddah_C7209/KSA/2014 spike protein (S) gene, complete cds	4062
KM027265	MERS	Human	Saudi Arabia	Middle East	2014	Middle East respiratory syndrome coronavirus isolate Jeddah_C7311/KSA/2014 spike protein (S) gene, complete cds	4062
KM027266	MERS	Human	Saudi Arabia	Middle East	2014	Middle East respiratory syndrome coronavirus isolate Jeddah_C7312/KSA/2014 spike protein (S) gene, complete cds	4062
KM027267	MERS	Human	Saudi Arabia	Middle East	2014	Middle East respiratory syndrome coronavirus isolate Jeddah_C7319/KSA/2014 spike protein (S) gene, complete cds	4062
KM027269	MERS	Human	Saudi Arabia	Middle East	2014	Middle East respiratory syndrome coronavirus isolate Jeddah_C7720/KSA/2014 spike protein (S) gene, complete cds	4062
KM027271	MERS	Human	Saudi Arabia	Middle East	2014	Middle East respiratory syndrome coronavirus isolate Jeddah_C8237/KSA/2014 spike protein (S) gene, complete cds	4062
KM027272	MERS	Human	Saudi Arabia	Middle East	2014	Middle East respiratory syndrome coronavirus isolate Jeddah_C8493/KSA/2014 spike protein (S) gene, complete cds	4062
KM027291	MERS	Human	Saudi Arabia	Middle East	2014	Middle East respiratory syndrome coronavirus isolate Riyadh_2014KSA_693/KSA/2014 spike protein (S) gene, complete cds	4062
KT861628	MERS	Human	Jordan	Middle East	2014	Middle East respiratory syndrome-related coronavirus isolate Hu/Jordan-201440011123/2014, complete genome	30096
KT861629	MERS	Human	Jordan	Middle East	2014	Middle East respiratory syndrome-related coronavirus isolate Hu/Jordan-201440010988/2014 spike protein gene, complete cds	4062
KT861630	MERS	Human	Jordan	Middle East	2014	Middle East respiratory syndrome-related coronavirus isolate Hu/Jordan-201440011200/2014 spike protein gene, complete cds	4062
KT861631	MERS	Human	Jordan	Middle East	2014	Middle East respiratory syndrome-related coronavirus isolate Hu/Jordan-201440011365/2014 spike protein gene, complete cds	4062
KT861633	MERS	Human	Jordan	Middle East	2014	Middle East respiratory syndrome-related coronavirus isolate Hu/Jordan-201440011246/2014 spike protein gene, complete cds	4062
KY581693	MERS	Human	United Arab Emirates	Middle East	2014	Middle East respiratory syndrome-related coronavirus strain Hu/UAE_032_2014, complete genome	30123
MK039552	MERS	Human	Jordan	Middle East	2014	Middle East respiratory syndrome-related coronavirus isolate Hu/Jordan-201440011123/2014, complete genome	30123
MK039553	MERS	Human	Jordan	Middle East	2014	Middle East respiratory syndrome-related coronavirus isolate Hu/Jordan-201440011858/2014, complete genome	30123
MK052676	MERS	Human	Jordan	Middle East	2014	Middle East respiratory syndrome-related coronavirus isolate Hu/Jordan-201440011858/2014, complete genome	30123
KJ829365	MERS	Human	USA	Other countries	2014	Middle East respiratory syndrome coronavirus strain Florida/USA-2_Saudi Arabia_2014, complete genome	30123
KP223131	MERS	Human	USA	Other countries	2014	Middle East respiratory syndrome coronavirus isolate Florida/USA-2_Saudi Arabia_2014, complete genome	30123
KM027258	MERS	Human	Saudi Arabia	Middle East	2014	Middle East respiratory syndrome coronavirus isolate Jeddah_C8826/KSA/2014-04-12, complete genome	29809
KM027275	MERS	Human	Saudi Arabia	Middle East	2014	Middle East respiratory syndrome coronavirus isolate Jeddah_C9282/KSA/2014 spike protein (S) gene, complete cds	4062
KM027281	MERS	Human	Saudi Arabia	Middle East	2014	Middle East respiratory syndrome coronavirus isolate Riyadh_2014KSA_158/KSA/2014 spike protein (S) gene, complete cds	4062
KT368875	MERS	Camel	Saudi Arabia	Middle East	2015	Middle East respiratory syndrome coronavirus isolate camel/Riyadh/Ry179/2015, complete genome	30113
KM027268	MERS	Human	Saudi Arabia	Middle East	2014	Middle East respiratory syndrome coronavirus isolate Jeddah_C7554/KSA/2014 spike protein (S) gene, complete cds	4062
KM027273	MERS	Human	Saudi Arabia	Middle East	2014	Middle East respiratory syndrome coronavirus isolate Jeddah_C8965/KSA/2014 spike protein (S) gene, complete cds	4062
KM027274	MERS	Human	Saudi Arabia	Middle East	2014	Middle East respiratory syndrome coronavirus isolate Jeddah_C8978/KSA/2014 spike protein (S) gene, complete cds	4062
KM027276	MERS	Human	Saudi Arabia	Middle East	2014	Middle East respiratory syndrome coronavirus isolate Jeddah_C9313/KSA/2014 spike protein (S) gene, complete cds	4062
KT805969	MERS	Human	Saudi Arabia	Middle East	2015	Middle East respiratory syndrome-related coronavirus isolate Hu/Riyadh-KSA-3098/2015 spike protein gene, complete cds	4062
KM027270	MERS	Human	Saudi Arabia	Middle East	2014	Middle East respiratory syndrome coronavirus isolate Jeddah_C7773/KSA/2014 spike protein (S) gene, complete cds	4062
KT877350	MERS	Camel	Saudi Arabia	Middle East	2014	Middle East respiratory syndrome coronavirus isolate KSA_1725, complete genome	30121
KT877351	MERS	Camel	Saudi Arabia	Middle East	2014	Middle East respiratory syndrome coronavirus isolate KSA_1724, complete genome	30010
KT805992	MERS	Human	Saudi Arabia	Middle East	2015	Middle East respiratory syndrome-related coronavirus isolate Hu/Aseer-KSA-Rs924/2015 spike protein gene, complete cds	4062
KY688119	MERS	Human	Saudi Arabia	Middle East	2015	Middle East respiratory syndrome-related coronavirus strain Hu/Aseer-KSA-Rs924/2015, complete genome	30061
KJ713297	MERS	Camel	Saudi Arabia	Middle East	2013	Middle East respiratory syndrome coronavirus isolate KSA-CAMEL-503, complete genome	30114
KJ713298	MERS	Camel	Saudi Arabia	Middle East	2013	Middle East respiratory syndrome coronavirus isolate KSA-CAMEL-363, complete genome	30083
KX108944	MERS	Camel	United Arab Emirates	Middle East	2015	Middle East respiratory syndrome-related coronavirus isolate D1157/15, complete genome	30099
KF600612	MERS	Human	Saudi Arabia	Middle East	2012	Middle East respiratory syndrome coronavirus isolate Riyadh_1_2012, complete genome	30063
KF600620	MERS	Human	Saudi Arabia	Middle East	2012	Middle East respiratory syndrome coronavirus isolate Bisha_1_2012, complete genome	30056
MF598654	MERS	Camel	United Arab Emirates	Middle East	2015	Middle East respiratory syndrome-related coronavirus strain camel/UAE_B64_2015, complete genome	30123
MF598687	MERS	Camel	United Arab Emirates	Middle East	2015	Middle East respiratory syndrome-related coronavirus strain camel/UAE_B100_2015, complete genome	30123
MF598665	MERS	Camel	United Arab Emirates	Middle East	2015	Middle East respiratory syndrome-related coronavirus strain camel/UAE_B75_2015, complete genome	30123
KF600630	MERS	Human	Saudi Arabia	Middle East	2013	Middle East respiratory syndrome coronavirus isolate Buraidah_1_2013, complete genome	30081
KF600652	MERS	Human	Saudi Arabia	Middle East	2012	Middle East respiratory syndrome coronavirus isolate Riyadh_2_2012, complete genome	30082
MF598696	MERS	Camel	United Arab Emirates	Middle East	2015	Middle East respiratory syndrome-related coronavirus strain camel/UAE_B109_2015, complete genome	30123
MF598614	MERS	Camel	United Arab Emirates	Middle East	2015	Middle East respiratory syndrome-related coronavirus strain camel/UAE_B22_2015, complete genome	30123
MF598678	MERS	Camel	United Arab Emirates	Middle East	2015	Middle East respiratory syndrome-related coronavirus strain camel/UAE_B88_2015, complete genome	30123
KJ813439	MERS	Human	USA	Other countries	2014	Middle East respiratory syndrome coronavirus strain Indiana/USA-1_Saudi Arabia_2014, complete genome	30123
KM027262	MERS	Human	Saudi Arabia	Middle East	2014	Middle East respiratory syndrome coronavirus isolate Riyadh_2014KSA_683/KSA/2014, complete genome	29896
KM027278	MERS	Human	Saudi Arabia	Middle East	2014	Middle East respiratory syndrome coronavirus isolate Riyadh_2014KSA_057/KSA/2014 spike protein (S) gene, complete cds	4062
KM027280	MERS	Human	Saudi Arabia	Middle East	2014	Middle East respiratory syndrome coronavirus isolate Riyadh_2014KSA_150/KSA/2014 spike protein (S) gene, complete cds	4062
KM027282	MERS	Human	Saudi Arabia	Middle East	2014	Middle East respiratory syndrome coronavirus isolate Riyadh_2014KSA_166/KSA/2014 spike protein (S) gene, complete cds	4062
KM027283	MERS	Human	Saudi Arabia	Middle East	2014	Middle East respiratory syndrome coronavirus isolate Riyadh_2014KSA_167/KSA/2014 spike protein (S) gene, complete cds	4062
KM027287	MERS	Human	Saudi Arabia	Middle East	2014	Middle East respiratory syndrome coronavirus isolate Riyadh_2014KSA_359/KSA/2014 spike protein (S) gene, complete cds	4062
KM027289	MERS	Human	Saudi Arabia	Middle East	2014	Middle East respiratory syndrome coronavirus isolate Riyadh_2014KSA_564/KSA/2014 spike protein (S) gene, complete cds	4062
KM027290	MERS	Human	Saudi Arabia	Middle East	2014	Middle East respiratory syndrome coronavirus isolate Riyadh_2014KSA_686/KSA/2014 spike protein (S) gene, complete cds	4062
KM027292	MERS	Human	Saudi Arabia	Middle East	2014	Middle East respiratory syndrome coronavirus isolate Riyadh_2014KSA_695/KSA/2014 spike protein (S) gene, complete cds	4062
KT121572	MERS	Human	Saudi Arabia	Middle East	2014	Middle East respiratory syndrome coronavirus isolate KFMC-5, complete genome	29896
KT121573	MERS	Human	Saudi Arabia	Middle East	2014	Middle East respiratory syndrome coronavirus isolate KFMC-3, complete genome	29896
KT121574	MERS	Human	Saudi Arabia	Middle East	2014	Middle East respiratory syndrome coronavirus isolate KFMC-9, complete genome	29896
KT121575	MERS	Human	Saudi Arabia	Middle East	2014	Middle East respiratory syndrome coronavirus isolate KFMC-4, complete genome	29896
KT121576	MERS	Human	Saudi Arabia	Middle East	2014	Middle East respiratory syndrome coronavirus isolate KFMC-6, complete genome	29896
KT121577	MERS	Human	Saudi Arabia	Middle East	2014	Middle East respiratory syndrome coronavirus isolate KFMC-2, complete genome	29896
KT121580	MERS	Human	Saudi Arabia	Middle East	2014	Middle East respiratory syndrome coronavirus isolate KFMC-1, complete genome	29799
KT357803	MERS	Human	Saudi Arabia	Middle East	2014	Middle East respiratory syndrome-related coronavirus isolate Riyadh_688/KSA/2014 spike protein gene, complete cds	4062
KT357804	MERS	Human	Saudi Arabia	Middle East	2014	Middle East respiratory syndrome-related coronavirus isolate Riyadh_1147/KSA/2014 spike protein gene, complete cds	4062
KT357805	MERS	Human	Saudi Arabia	Middle East	2014	Middle East respiratory syndrome-related coronavirus isolate HafrAlBatin_696/KSA/2014 spike protein gene, complete cds	4062
KT357806	MERS	Human	Saudi Arabia	Middle East	2014	Middle East respiratory syndrome-related coronavirus isolate Riyadh_1158/KSA/2014 spike protein gene, complete cds	4062
KT357807	MERS	Human	Saudi Arabia	Middle East	2014	Middle East respiratory syndrome-related coronavirus isolate Riyadh_1162/KSA/2014 spike protein gene, complete cds	4062
KT357808	MERS	Human	Saudi Arabia	Middle East	2014	Middle East respiratory syndrome-related coronavirus isolate Riyadh_1164/KSA/2014 spike protein gene, complete cds	4062
KT357809	MERS	Human	Saudi Arabia	Middle East	2014	Middle East respiratory syndrome-related coronavirus isolate Riyadh_1172/KSA/2014 spike protein gene, complete cds	4062
KT357812	MERS	Human	Saudi Arabia	Middle East	2014	Middle East respiratory syndrome-related coronavirus isolate Riyadh_1340/KSA/2014 spike protein gene, complete cds	4062
KT357811	MERS	Human	Saudi Arabia	Middle East	2014	Middle East respiratory syndrome-related coronavirus isolate Riyadh_1337/KSA/2014 spike protein gene, complete cds	4062
KT121581	MERS	Human	Saudi Arabia	Middle East	2014	Middle East respiratory syndrome coronavirus isolate KFMC-7, complete genome	29751
KT121578	MERS	Human	Saudi Arabia	Middle East	2014	Middle East respiratory syndrome coronavirus isolate KFMC-10, complete genome	29785
KT751244	MERS	Camel	United Arab Emirates	Middle East	2015	Middle East respiratory syndrome-related coronavirus strain D2731.3/14, complete genome	30107
KT805981	MERS	Human	Saudi Arabia	Middle East	2015	Middle East respiratory syndrome-related coronavirus isolate Hu/Buraydah-KSA-2937/2015 spike protein gene, complete cds	4062
MF598700	MERS	Camel	United Arab Emirates	Middle East	2015	Middle East respiratory syndrome-related coronavirus strain camel/UAE_414379_W3_2015, complete genome	30123
MF598629	MERS	Camel	United Arab Emirates	Middle East	2015	Middle East respiratory syndrome-related coronavirus strain camel/UAE_B37_2015, complete genome	30123
MF598640	MERS	Camel	United Arab Emirates	Middle East	2015	Middle East respiratory syndrome-related coronavirus strain camel/UAE_B49_2015, complete genome	30123
MF598658	MERS	Camel	United Arab Emirates	Middle East	2015	Middle East respiratory syndrome-related coronavirus strain camel/UAE_B68_2015, complete genome	30123
MF598689	MERS	Camel	United Arab Emirates	Middle East	2015	Middle East respiratory syndrome-related coronavirus strain camel/UAE_B102_2015, complete genome	30121
MF598634	MERS	Camel	United Arab Emirates	Middle East	2015	Middle East respiratory syndrome-related coronavirus strain camel/UAE_B42_2015, complete genome	30123
MF598596	MERS	Camel	United Arab Emirates	Middle East	2015	Middle East respiratory syndrome-related coronavirus strain camel/UAE_B4_2015, complete genome	30123
MF598599	MERS	Camel	United Arab Emirates	Middle East	2015	Middle East respiratory syndrome-related coronavirus strain camel/UAE_B7_2015, complete genome	30123
MF598601	MERS	Camel	United Arab Emirates	Middle East	2015	Middle East respiratory syndrome-related coronavirus strain camel/UAE_B9_2015, complete genome	30123
MF598610	MERS	Camel	United Arab Emirates	Middle East	2015	Middle East respiratory syndrome-related coronavirus strain camel/UAE_B18_2015, complete genome	30123
MF598699	MERS	Camel	United Arab Emirates	Middle East	2015	Middle East respiratory syndrome-related coronavirus strain camel/UAE_414485_W3_2015, complete genome	30123
MF598703	MERS	Camel	United Arab Emirates	Middle East	2015	Middle East respiratory syndrome-related coronavirus strain camel/UAE_414480_W3_2015, complete genome	30123
MF598704	MERS	Camel	United Arab Emirates	Middle East	2015	Middle East respiratory syndrome-related coronavirus strain camel/UAE_414500_W3_2015, complete genome	30123
MF598705	MERS	Camel	United Arab Emirates	Middle East	2015	Middle East respiratory syndrome-related coronavirus strain camel/UAE_414486_W3_2015, complete genome	30123
MF598706	MERS	Camel	United Arab Emirates	Middle East	2015	Middle East respiratory syndrome-related coronavirus strain camel/UAE_415911_W3_2015, complete genome	30123
MF598709	MERS	Camel	United Arab Emirates	Middle East	2015	Middle East respiratory syndrome-related coronavirus strain camel/UAE_414485_W4_2015, complete genome	30123
MF598710	MERS	Camel	United Arab Emirates	Middle East	2015	Middle East respiratory syndrome-related coronavirus strain camel/UAE_417162_W4_2015, complete genome	30123
MF598712	MERS	Camel	United Arab Emirates	Middle East	2015	Middle East respiratory syndrome-related coronavirus strain camel/UAE_414492_W4_2015, complete genome	30123
MF598713	MERS	Camel	United Arab Emirates	Middle East	2015	Middle East respiratory syndrome-related coronavirus strain camel/UAE_414377_W4_2015, complete genome	30123
MF598714	MERS	Camel	United Arab Emirates	Middle East	2015	Middle East respiratory syndrome-related coronavirus strain camel/UAE_414500_W4_2015, complete genome	30123
MF598716	MERS	Camel	United Arab Emirates	Middle East	2015	Middle East respiratory syndrome-related coronavirus strain camel/UAE_414486_W4_2015, complete genome	30123
MF598605	MERS	Camel	United Arab Emirates	Middle East	2015	Middle East respiratory syndrome-related coronavirus strain camel/UAE_B13_2015, complete genome	30123
MF598630	MERS	Camel	United Arab Emirates	Middle East	2015	Middle East respiratory syndrome-related coronavirus strain camel/UAE_B38_2015, complete genome	30123
MF598655	MERS	Camel	United Arab Emirates	Middle East	2015	Middle East respiratory syndrome-related coronavirus strain camel/UAE_B65_2015, complete genome	30123
MF598671	MERS	Camel	United Arab Emirates	Middle East	2015	Middle East respiratory syndrome-related coronavirus strain camel/UAE_B81_2015, complete genome	30123
MF598683	MERS	Camel	United Arab Emirates	Middle East	2015	Middle East respiratory syndrome-related coronavirus strain camel/UAE_B95_2015, complete genome	30123
MF598690	MERS	Camel	United Arab Emirates	Middle East	2015	Middle East respiratory syndrome-related coronavirus strain camel/UAE_B103_2015, complete genome	30123
MF598715	MERS	Camel	United Arab Emirates	Middle East	2015	Middle East respiratory syndrome-related coronavirus strain camel/UAE_416452_W4_2015, complete genome	30123
MF598719	MERS	Camel	United Arab Emirates	Middle East	2015	Middle East respiratory syndrome-related coronavirus strain camel/UAE_415911_W4_2015, complete genome	30123
MF598720	MERS	Camel	United Arab Emirates	Middle East	2015	Middle East respiratory syndrome-related coronavirus strain camel/UAE_416452_W5_2015, complete genome	30123
MF598721	MERS	Camel	United Arab Emirates	Middle East	2015	Middle East respiratory syndrome-related coronavirus strain camel/UAE_416452_W6_2015, complete genome	30123
MF598722	MERS	Camel	United Arab Emirates	Middle East	2015	Middle East respiratory syndrome-related coronavirus strain camel/UAE_415915_W6_2015, complete genome	30123
MF598609	MERS	Camel	United Arab Emirates	Middle East	2015	Middle East respiratory syndrome-related coronavirus strain camel/UAE_B17_2015, complete genome	30123
MF598717	MERS	Camel	United Arab Emirates	Middle East	2015	Middle East respiratory syndrome-related coronavirus strain camel/UAE_417163_W4_2015, complete genome	30123
MF598659	MERS	Camel	United Arab Emirates	Middle East	2015	Middle East respiratory syndrome-related coronavirus strain camel/UAE_B69_2015, complete genome	30123
MF598600	MERS	Camel	United Arab Emirates	Middle East	2015	Middle East respiratory syndrome-related coronavirus strain camel/UAE_B8_2015, complete genome	30123
MF598653	MERS	Camel	United Arab Emirates	Middle East	2015	Middle East respiratory syndrome-related coronavirus strain camel/UAE_B63_2015, complete genome	30123
MF598707	MERS	Camel	United Arab Emirates	Middle East	2015	Middle East respiratory syndrome-related coronavirus strain camel/UAE_415915_W3_2015, complete genome	30123
MF598708	MERS	Camel	United Arab Emirates	Middle East	2015	Middle East respiratory syndrome-related coronavirus strain camel/UAE_414492_W3_2015, complete genome	30123
MF598702	MERS	Camel	United Arab Emirates	Middle East	2015	Middle East respiratory syndrome-related coronavirus strain camel/UAE_414377_W3_2015, complete genome	30123
MF598623	MERS	Camel	United Arab Emirates	Middle East	2015	Middle East respiratory syndrome-related coronavirus strain camel/UAE_B31_2015, complete genome	30123
MF598718	MERS	Camel	United Arab Emirates	Middle East	2015	Middle East respiratory syndrome-related coronavirus strain camel/UAE_415915_W4_2015, complete genome	30123
MF598626	MERS	Camel	United Arab Emirates	Middle East	2015	Middle East respiratory syndrome-related coronavirus strain camel/UAE_B34_2015, complete genome	30123
MF598650	MERS	Camel	United Arab Emirates	Middle East	2015	Middle East respiratory syndrome-related coronavirus strain camel/UAE_B60_2015, complete genome	30123
MF679173	MERS	Camel	United Arab Emirates	Middle East	2015	Middle East respiratory syndrome-related coronavirus strain camel/UAE_416452_W3_2015 spike protein (S) gene, complete cds	4062
MF598620	MERS	Camel	United Arab Emirates	Middle East	2015	Middle East respiratory syndrome-related coronavirus strain camel/UAE_B28_2015, complete genome	30123
MF598608	MERS	Camel	United Arab Emirates	Middle East	2015	Middle East respiratory syndrome-related coronavirus strain camel/UAE_B16_2015, complete genome	30123
MF598673	MERS	Camel	United Arab Emirates	Middle East	2015	Middle East respiratory syndrome-related coronavirus strain camel/UAE_B83_2015, complete genome	30123
KF745068	MERS	Human	France	Other countries	2013	Middle East respiratory syndrome coronavirus isolate FRA/UAE, complete genome	29901
KJ361499	MERS	Human	France	Other countries	2013	Middle East respiratory syndrome coronavirus isolate Hu-France (UAE) - FRA1_1627-2013_BAL_HTS, partial genome	29780
KJ361500	MERS	Human	France	Other countries	2013	Middle East respiratory syndrome coronavirus isolate Hu-France (UAE) - FRA1_1627-2013_BAL_Sanger, complete genome	29267
KJ361501	MERS	Human	France	Other countries	2013	Middle East respiratory syndrome coronavirus isolate Hu-France - FRA2_130569-2013_IS_HTS, complete genome	29880
KJ361502	MERS	Human	France	Other countries	2013	Middle East respiratory syndrome coronavirus isolate Hu-France - FRA2_130569-2013_InSpu_Sanger, complete genome	29783
KJ361503	MERS	Human	France	Other countries	2013	Middle East respiratory syndrome coronavirus isolate Hu-France - FRA2_130569-2013_Isolate_Sanger, complete genome	30040
KF811036	MERS	Human	Tunisia	Africa	2013	Middle East respiratory syndrome coronavirus strain Tunisia-Qatar_2013 spike protein gene, complete cds	4062
KJ650295	MERS	Camel	Saudi Arabia	Middle East	2013	Middle East respiratory syndrome coronavirus isolate KFU-HKU 13, complete genome	30100
KJ650296	MERS	Camel	Saudi Arabia	Middle East	2013	Middle East respiratory syndrome coronavirus isolate KFU-HKU 19Dam, complete genome	30099
KJ650297	MERS	Camel	Saudi Arabia	Middle East	2013	Middle East respiratory syndrome coronavirus isolate KFU-HKU 1, complete genome	30105
KP236092	MERS	Human	United Arab Emirates	Middle East	2013	Middle East respiratory syndrome coronavirus strain Abu Dhabi/Oman_UAE_7_2013 S protein (S) gene, complete cds	4062
KP209312	MERS	Human	United Arab Emirates	Middle East	2013	Middle East respiratory syndrome coronavirus strain Abu Dhabi_UAE_9_2013, complete genome	30123
KY581687	MERS	Human	United Arab Emirates	Middle East	2013	Middle East respiratory syndrome-related coronavirus strain Hu/UAE_011_2013, complete genome	30123
KT156560	MERS	Human	Oman	Middle East	2013	Middle East respiratory syndrome coronavirus strain Hu/Oman_2285_2013, complete genome	30123
KP719927	MERS	Camel	United Arab Emirates	Middle East	2014	Middle East respiratory syndrome coronavirus isolate Camel/UAE/D1164.9/2014, complete genome	29559
KP719930	MERS	Camel	United Arab Emirates	Middle East	2014	Middle East respiratory syndrome coronavirus isolate Camel/UAE/D1164.14/2014, complete genome	29559
KP719928	MERS	Camel	United Arab Emirates	Middle East	2014	Middle East respiratory syndrome coronavirus isolate Camel/UAE/D1164.10/2014, complete genome	29559
KP719929	MERS	Camel	United Arab Emirates	Middle East	2014	Middle East respiratory syndrome coronavirus isolate Camel/UAE/D1164.11/2014, complete genome	29559
KX108937	MERS	Camel	United Arab Emirates	Middle East	2014	Middle East respiratory syndrome-related coronavirus isolate D1164.1/14, complete genome	30097
KP209306	MERS	Human	United Arab Emirates	Middle East	2014	Middle East respiratory syndrome coronavirus strain Abu Dhabi_UAE_8_2014, complete genome	30123
KP209308	MERS	Human	United Arab Emirates	Middle East	2014	Middle East respiratory syndrome coronavirus strain Abu Dhabi_UAE_16_2014, complete genome	30123
KP209309	MERS	Human	United Arab Emirates	Middle East	2014	Middle East respiratory syndrome coronavirus strain Abu Dhabi_UAE_30_2014, complete genome	30123
KP209311	MERS	Human	United Arab Emirates	Middle East	2014	Middle East respiratory syndrome coronavirus strain Abu Dhabi_UAE_33_2014, complete genome	30123
KP209313	MERS	Human	United Arab Emirates	Middle East	2014	Middle East respiratory syndrome coronavirus strain Abu Dhabi_UAE_26_2014, complete genome	30123
KY581686	MERS	Human	United Arab Emirates	Middle East	2014	Middle East respiratory syndrome-related coronavirus strain Hu/UAE_009_2014, complete genome	30123
KY581688	MERS	Human	United Arab Emirates	Middle East	2014	Middle East respiratory syndrome-related coronavirus strain Hu/UAE_011_2014, complete genome	30123
KY581689	MERS	Human	United Arab Emirates	Middle East	2014	Middle East respiratory syndrome-related coronavirus strain Hu/UAE_015_2014, complete genome	30123
KY581690	MERS	Human	United Arab Emirates	Middle East	2014	Middle East respiratory syndrome-related coronavirus strain Hu/UAE_017_2014, complete genome	30123
KY581691	MERS	Human	United Arab Emirates	Middle East	2014	Middle East respiratory syndrome-related coronavirus strain Hu/UAE_023_2014, complete genome	30123
KY581692	MERS	Human	United Arab Emirates	Middle East	2014	Middle East respiratory syndrome-related coronavirus strain Hu/UAE_025_2014, complete genome	30123
KY673147	MERS	Human	United Arab Emirates	Middle East	2014	Middle East respiratory syndrome-related coronavirus strain Hu/UAE_045_2014 S protein (S) gene, complete cds	4062
KP209307	MERS	Human	United Arab Emirates	Middle East	2014	Middle East respiratory syndrome coronavirus strain Abu Dhabi_UAE_18_2014, complete genome	30123
KP209310	MERS	Human	United Arab Emirates	Middle East	2014	Middle East respiratory syndrome coronavirus strain Abu Dhabi/Gayathi_UAE_2_2014, complete genome	30123
KY581696	MERS	Camel	United Arab Emirates	Middle East	2014	Middle East respiratory syndrome-related coronavirus strain Camel/UAE_1H-B_2014, complete genome	30123
KY673148	MERS	Human	Oman	Middle East	2015	Middle East respiratory syndrome-related coronavirus strain Hu/Oman_50_2015, complete genome	30123
KY688114	MERS	Human	Oman	Middle East	2015	Middle East respiratory syndrome-related coronavirus strain Hu/Oman_261_2015 spike glycoprotein (S) gene, complete cds	4062
MF598636	MERS	Camel	United Arab Emirates	Middle East	2015	Middle East respiratory syndrome-related coronavirus strain camel/UAE_B45_2015, complete genome	30123
MF598639	MERS	Camel	United Arab Emirates	Middle East	2015	Middle East respiratory syndrome-related coronavirus strain camel/UAE_B48_2015, complete genome	30123
MF598647	MERS	Camel	United Arab Emirates	Middle East	2015	Middle East respiratory syndrome-related coronavirus strain camel/UAE_B56_2015, complete genome	30123
MF598681	MERS	Camel	United Arab Emirates	Middle East	2015	Middle East respiratory syndrome-related coronavirus strain camel/UAE_B92_2015, complete genome	30123
KY581697	MERS	Camel	United Arab Emirates	Middle East	2014	Middle East respiratory syndrome-related coronavirus strain Camel/UAE_1H-D_2014, complete genome	30123
KY581700	MERS	Camel	United Arab Emirates	Middle East	2014	Middle East respiratory syndrome-related coronavirus strain Camel/UAE_3B-C_2014, complete genome	30123
KY673149	MERS	Camel	Oman	Middle East	2015	Middle East respiratory syndrome-related coronavirus strain Camel/Oman_1_2015, complete genome	30123
MF598635	MERS	Camel	United Arab Emirates	Middle East	2015	Middle East respiratory syndrome-related coronavirus strain camel/UAE_B44_2015, complete genome	30123
MF598637	MERS	Camel	United Arab Emirates	Middle East	2015	Middle East respiratory syndrome-related coronavirus strain camel/UAE_B46_2015, complete genome	30123
MF598619	MERS	Camel	United Arab Emirates	Middle East	2015	Middle East respiratory syndrome-related coronavirus strain camel/UAE_B27_2015, complete genome	30123
KY581694	MERS	Human	United Arab Emirates	Middle East	2014	Middle East respiratory syndrome-related coronavirus strain Hu/UAE_X_2014, complete genome	30123
KY581695	MERS	Camel	United Arab Emirates	Middle East	2014	Middle East respiratory syndrome-related coronavirus strain Camel/UAE_1B-A_2014, complete genome	30123
KY581698	MERS	Camel	United Arab Emirates	Middle East	2014	Middle East respiratory syndrome-related coronavirus strain Camel/UAE_1H-F_2014, complete genome	30123
KY581699	MERS	Camel	United Arab Emirates	Middle East	2014	Middle East respiratory syndrome-related coronavirus strain Camel/UAE_2B-E_2014, complete genome	30123
KP719931	MERS	Camel	United Arab Emirates	Middle East	2014	Middle East respiratory syndrome coronavirus isolate Camel/UAE/D1339.2/2014, complete genome	29559
KP719932	MERS	Camel	United Arab Emirates	Middle East	2014	Middle East respiratory syndrome coronavirus isolate Camel/UAE/D1243.12/2014, complete genome	29559
KU242423	MERS	Camel	United Arab Emirates	Middle East	2014	Middle East respiratory syndrome coronavirus isolate Camel/UAE/D511-14, complete genome	30112
KU242424	MERS	Camel	United Arab Emirates	Middle East	2014	Middle East respiratory syndrome coronavirus isolate Camel/UAE/D469-14, complete genome	30112
KY581684	MERS	Human	United Arab Emirates	Middle East	2013	Middle East respiratory syndrome-related coronavirus strain Hu/UAE_002_2013, complete genome	30123
KY581685	MERS	Human	United Arab Emirates	Middle East	2013	Middle East respiratory syndrome-related coronavirus strain Hu/UAE_004_2013, complete genome	30123
KY673146	MERS	Human	United Arab Emirates	Middle East	2013	Middle East respiratory syndrome-related coronavirus strain Hu/UAE_003_2013 S protein (S) gene, complete cds	4062
MF598648	MERS	Camel	United Arab Emirates	Middle East	2015	Middle East respiratory syndrome-related coronavirus strain camel/UAE_B58_2015, complete genome	30123
MF598667	MERS	Camel	United Arab Emirates	Middle East	2015	Middle East respiratory syndrome-related coronavirus strain camel/UAE_B77_2015, complete genome	30123
KP719933	MERS	Camel	United Arab Emirates	Middle East	2014	Middle East respiratory syndrome coronavirus isolate Camel/UAE/D1209/2014, complete genome	29559
KX108938	MERS	Camel	United Arab Emirates	Middle East	2014	Middle East respiratory syndrome-related coronavirus isolate D2597.2/14, complete genome	30101
KX108939	MERS	Camel	United Arab Emirates	Middle East	2015	Middle East respiratory syndrome-related coronavirus isolate D252/15, complete genome	30099
KX108940	MERS	Camel	United Arab Emirates	Middle East	2015	Middle East respiratory syndrome-related coronavirus isolate D374/15, complete genome	30099
KX108941	MERS	Camel	United Arab Emirates	Middle East	2015	Middle East respiratory syndrome-related coronavirus isolate D383/15, complete genome	30099
KX108942	MERS	Camel	United Arab Emirates	Middle East	2015	Middle East respiratory syndrome-related coronavirus isolate D389/15, complete genome	30099
MF598621	MERS	Camel	United Arab Emirates	Middle East	2015	Middle East respiratory syndrome-related coronavirus strain camel/UAE_B29_2015, complete genome	30123
MF598672	MERS	Camel	United Arab Emirates	Middle East	2015	Middle East respiratory syndrome-related coronavirus strain camel/UAE_B82_2015, complete genome	30123
MF598675	MERS	Camel	United Arab Emirates	Middle East	2015	Middle East respiratory syndrome-related coronavirus strain camel/UAE_B85_2015, complete genome	30123
MF598624	MERS	Camel	United Arab Emirates	Middle East	2015	Middle East respiratory syndrome-related coronavirus strain camel/UAE_B32_2015, complete genome	30123
MF598679	MERS	Camel	United Arab Emirates	Middle East	2015	Middle East respiratory syndrome-related coronavirus strain camel/UAE_B90_2015, complete genome	30123
MF598628	MERS	Camel	United Arab Emirates	Middle East	2015	Middle East respiratory syndrome-related coronavirus strain camel/UAE_B36_2015, complete genome	30123
MF598651	MERS	Camel	United Arab Emirates	Middle East	2015	Middle East respiratory syndrome-related coronavirus strain camel/UAE_B61_2015, complete genome	30123
MF598638	MERS	Camel	United Arab Emirates	Middle East	2015	Middle East respiratory syndrome-related coronavirus strain camel/UAE_B47_2015, complete genome	30123
MF598641	MERS	Camel	United Arab Emirates	Middle East	2015	Middle East respiratory syndrome-related coronavirus strain camel/UAE_B50_2015, complete genome	30123
MF598663	MERS	Camel	United Arab Emirates	Middle East	2015	Middle East respiratory syndrome-related coronavirus strain camel/UAE_B73_2015, complete genome	30123
KT006149	MERS	Human	China	Other countries	2015	Middle East respiratory syndrome coronavirus strain ChinaGD01, complete genome	30114
KT036372	MERS	Human	China	Other countries	2015	Middle East respiratory syndrome coronavirus isolate ChinaGD01, partial genome	29928
KT036373	MERS	Human	China	Other countries	2015	Middle East respiratory syndrome coronavirus isolate ChinaGD01 variant 1, partial genome	29509
KT036374	MERS	Human	China	Other countries	2015	Middle East respiratory syndrome coronavirus isolate ChinaGD01 variant 2, partial genome	29514
KT805987	MERS	Human	Saudi Arabia	Middle East	2015	Middle East respiratory syndrome-related coronavirus isolate Hu/Hufuf-KSA-11080/2015 spike protein gene, complete cds	4062
KT805989	MERS	Human	Saudi Arabia	Middle East	2015	Middle East respiratory syndrome-related coronavirus isolate Hu/Hufuf-KSA-11150/2015 spike protein gene, complete cds	4062
KT805990	MERS	Human	Saudi Arabia	Middle East	2015	Middle East respiratory syndrome-related coronavirus isolate Hu/Hufuf-KSA-11003/2015 spike protein gene, complete cds	4062
KT806024	MERS	Human	Saudi Arabia	Middle East	2015	Middle East respiratory syndrome-related coronavirus isolate Hu/Hufuf-KSA-11401/2015 spike protein gene, complete cds	4062
KT806025	MERS	Human	Saudi Arabia	Middle East	2015	Middle East respiratory syndrome-related coronavirus isolate Hu/Hufuf-KSA-11442/2015 spike protein gene, complete cds	4062
KT806026	MERS	Human	Saudi Arabia	Middle East	2015	Middle East respiratory syndrome-related coronavirus isolate Hu/Hufuf-KSA-11476/2015 spike protein gene, complete cds	4062
KT806028	MERS	Human	Saudi Arabia	Middle East	2015	Middle East respiratory syndrome-related coronavirus isolate Hu/Hufuf-KSA-11905/2015 spike protein gene, complete cds	4062
KT806029	MERS	Human	Saudi Arabia	Middle East	2015	Middle East respiratory syndrome-related coronavirus isolate Hu/Hufuf-KSA-11869/2015 spike protein gene, complete cds	4062
KT806030	MERS	Human	Saudi Arabia	Middle East	2015	Middle East respiratory syndrome-related coronavirus isolate Hu/Hufuf-KSA-11853/2015 spike protein gene, complete cds	4062
KT806031	MERS	Human	Saudi Arabia	Middle East	2015	Middle East respiratory syndrome-related coronavirus isolate Hu/Hufuf-KSA-11767/2015 spike protein gene, complete cds	4062
KT806033	MERS	Human	Saudi Arabia	Middle East	2015	Middle East respiratory syndrome-related coronavirus isolate Hu/Hufuf-KSA-10357/2015 spike protein gene, complete cds	4062
KT806034	MERS	Human	Saudi Arabia	Middle East	2015	Middle East respiratory syndrome-related coronavirus isolate Hu/Hufuf-KSA-11876/2015 spike protein gene, complete cds	4062
KT806035	MERS	Human	Saudi Arabia	Middle East	2015	Middle East respiratory syndrome-related coronavirus isolate Hu/Hufuf-KSA-12055/2015 spike protein gene, complete cds	4062
KT806036	MERS	Human	Saudi Arabia	Middle East	2015	Middle East respiratory syndrome-related coronavirus isolate Hu/Hufuf-KSA-12124/2015 spike protein gene, complete cds	4062
KT806039	MERS	Human	Saudi Arabia	Middle East	2015	Middle East respiratory syndrome-related coronavirus isolate Hu/Hufuf-KSA-12354/2015 spike protein gene, complete cds	4062
KT806046	MERS	Human	Saudi Arabia	Middle East	2015	Middle East respiratory syndrome coronavirus isolate Hu/Hufuf-KSA-11002/2015, complete genome	30096
KT868870	MERS	Human	South Korea	Middle East	2015	Middle East respiratory syndrome-related coronavirus isolate MERS-CoV/KOR/CNUH_SNU/038_06_2015, partial genome	30065
KY688120	MERS	Human	Saudi Arabia	Middle East	2015	Middle East respiratory syndrome-related coronavirus strain Hu/Hufuf-KSA-11002/2015, complete genome	30102
KY688121	MERS	Human	Saudi Arabia	Middle East	2015	Middle East respiratory syndrome-related coronavirus strain Hu/Hufuf-KSA-11442/2015, complete genome	30039
KY688122	MERS	Human	Saudi Arabia	Middle East	2015	Middle East respiratory syndrome-related coronavirus strain Hu/Hufuf-KSA-11767/2015, complete genome	30059
KY688123	MERS	Human	Saudi Arabia	Middle East	2015	Middle East respiratory syndrome-related coronavirus strain Hu/Hufuf-KSA-11150/2015, complete genome	30102
KY688124	MERS	Human	Saudi Arabia	Middle East	2015	Middle East respiratory syndrome-related coronavirus strain Hu/Hufuf-KSA-11401/2015, complete genome	30102
KT182953	MERS	Human	South Korea	Middle East	2015	Middle East respiratory syndrome coronavirus isolate MERS-CoV/KOR/KNIH/009_05_2015 spike protein (S) gene, complete cds	4062
KT368870	MERS	Camel	Saudi Arabia	Middle East	2015	Middle East respiratory syndrome coronavirus isolate camel/Riyadh/Ry159(b)/2015, complete genome	30110
KT374050	MERS	Human	South Korea	Middle East	2015	Middle East respiratory syndrome coronavirus isolate KOREA/Seoul/163-2-2015, complete genome	29831
KT374051	MERS	Human	South Korea	Middle East	2015	Middle East respiratory syndrome coronavirus isolate KOREA/Seoul/163-1-2015, complete genome	29831
KT806027	MERS	Human	Saudi Arabia	Middle East	2015	Middle East respiratory syndrome-related coronavirus isolate Hu/Hufuf-KSA-11882/2015 spike protein gene, complete cds	4062
KT806032	MERS	Human	Saudi Arabia	Middle East	2015	Middle East respiratory syndrome-related coronavirus isolate Hu/Hufuf-KSA-11765/2015 spike protein gene, complete cds	4062
KT806038	MERS	Human	Saudi Arabia	Middle East	2015	Middle East respiratory syndrome-related coronavirus isolate Hu/Hufuf-KSA-12225/2015 spike protein gene, complete cds	4062
KT806040	MERS	Human	Saudi Arabia	Middle East	2015	Middle East respiratory syndrome-related coronavirus isolate Hu/Hufuf-KSA-12597/2015 spike protein gene, complete cds	4062
KT806041	MERS	Human	Saudi Arabia	Middle East	2015	Middle East respiratory syndrome-related coronavirus isolate Hu/Hufuf-KSA-11078/2015 spike protein gene, complete cds	4062
KT374056	MERS	Human	South Korea	Middle East	2015	Middle East respiratory syndrome coronavirus isolate KOREA/Seoul/168-1-2015, complete genome	29831
KT374057	MERS	Human	South Korea	Middle East	2015	Middle East respiratory syndrome coronavirus isolate KOREA/Seoul/168-2-2015, complete genome	29831
KT868875	MERS	Human	South Korea	Middle East	2015	Middle East respiratory syndrome-related coronavirus isolate MERS-CoV/KOR/CNUH_SNU/122_06_2015, partial genome	30068
KX034094	MERS	Human	South Korea	Middle East	2015	Middle East respiratory syndrome coronavirus isolate MERS-CoV/KOR/Seoul/050-1-2015, complete genome	30111
KX034095	MERS	Human	South Korea	Middle East	2015	Middle East respiratory syndrome coronavirus isolate MERS-CoV/KOR/Seoul/066-2015, complete genome	30118
KX034097	MERS	Human	South Korea	Middle East	2015	Middle East respiratory syndrome coronavirus isolate MERS-CoV/KOR/Seoul/080-3-2015, complete genome	30118
KT182954	MERS	Human	South Korea	Middle East	2015	Middle East respiratory syndrome coronavirus isolate MERS-CoV/KOR/KNIH/012_05_2015 spike protein (S) gene, complete cds	4062
KT182955	MERS	Human	South Korea	Middle East	2015	Middle East respiratory syndrome coronavirus isolate MERS-CoV/KOR/KNIH/013_05_2015 spike protein (S) gene, complete cds	4062
KT374052	MERS	Human	South Korea	Middle East	2015	Middle East respiratory syndrome coronavirus isolate KOREA/Seoul/014-1-2015, complete genome	29831
KT374053	MERS	Human	South Korea	Middle East	2015	Middle East respiratory syndrome coronavirus isolate KOREA/Seoul/014-2-2015, complete genome	29831
KT374054	MERS	Human	South Korea	Middle East	2015	Middle East respiratory syndrome coronavirus isolate KOREA/Seoul/035-1-2015, complete genome	29831
KT374055	MERS	Human	South Korea	Middle East	2015	Middle East respiratory syndrome coronavirus isolate KOREA/Seoul/035-2-2015, complete genome	29831
KT868865	MERS	Human	South Korea	Middle East	2015	Middle East respiratory syndrome-related coronavirus isolate MERS-CoV/KOR/CNUH_SNU/016_06_2015, partial genome	30068
KT868866	MERS	Human	South Korea	Middle East	2015	Middle East respiratory syndrome-related coronavirus isolate MERS-CoV/KOR/CNUH_SNU/023_06_2015, partial genome	30068
KT868867	MERS	Human	South Korea	Middle East	2015	Middle East respiratory syndrome-related coronavirus isolate MERS-CoV/KOR/CNUH_SNU/024_06_2015, partial genome	30068
KT868868	MERS	Human	South Korea	Middle East	2015	Middle East respiratory syndrome-related coronavirus isolate MERS-CoV/KOR/CNUH_SNU/030_06_2015, partial genome	30068
KT868869	MERS	Human	South Korea	Middle East	2015	Middle East respiratory syndrome-related coronavirus isolate MERS-CoV/KOR/CNUH_SNU/031_06_2015, partial genome	30068
KT868873	MERS	Human	South Korea	Middle East	2015	Middle East respiratory syndrome-related coronavirus isolate MERS-CoV/KOR/CNUH_SNU/085_06_2015, partial genome	30068
KT868874	MERS	Human	South Korea	Middle East	2015	Middle East respiratory syndrome-related coronavirus isolate MERS-CoV/KOR/CNUH_SNU/110_06_2015, partial genome	30068
KT868877	MERS	Human	South Korea	Middle East	2015	Middle East respiratory syndrome-related coronavirus isolate MERS-CoV/KOR/CNUH_SNU/172_06_2015, partial genome	30068
KU308549	MERS	Human	South Korea	Middle East	2015	Middle East respiratory syndrome-related coronavirus isolate Korea/Seoul/SNU1-035/2015, complete genome	30119
KX034096	MERS	Human	South Korea	Middle East	2015	Middle East respiratory syndrome coronavirus isolate MERS-CoV/KOR/Seoul/077-2-2015, complete genome	30082
KX034098	MERS	Human	South Korea	Middle East	2015	Middle East respiratory syndrome coronavirus isolate MERS-CoV/KOR/Seoul/162-1-2015, complete genome	30106
KX034099	MERS	Human	South Korea	Middle East	2015	Middle East respiratory syndrome coronavirus isolate MERS-CoV/KOR/Seoul/169-2015, complete genome	30110
KX034100	MERS	Human	South Korea	Middle East	2015	Middle East respiratory syndrome coronavirus isolate MERS-CoV/KOR/Seoul/177-3-2015, complete genome	30118
KT182957	MERS	Human	South Korea	Middle East	2015	Middle East respiratory syndrome coronavirus isolate MERS-CoV/KOR/KNIH/042_05_2015 spike protein (S) gene, complete cds	4062
KT182956	MERS	Human	South Korea	Middle East	2015	Middle East respiratory syndrome coronavirus isolate MERS-CoV/KOR/KNIH/015_05_2015 spike protein (S) gene, complete cds	4062
KT868871	MERS	Human	South Korea	Middle East	2015	Middle East respiratory syndrome-related coronavirus isolate MERS-CoV/KOR/CNUH_SNU/054_06_2015, partial genome	30068
KT868872	MERS	Human	South Korea	Middle East	2015	Middle East respiratory syndrome-related coronavirus isolate MERS-CoV/KOR/CNUH_SNU/082_06_2015, partial genome	30068
KT868876	MERS	Human	South Korea	Middle East	2015	Middle East respiratory syndrome-related coronavirus isolate MERS-CoV/KOR/CNUH_SNU/148_06_2015, partial genome	30068
KX034093	MERS	Human	South Korea	Middle East	2015	Middle East respiratory syndrome coronavirus isolate MERS-CoV/KOR/Seoul/014-2015, partial genome	30118
KT326819	MERS	Human	South Korea	Middle East	2015	Middle East respiratory syndrome-related coronavirus strain MERS-CoV/KOR/KNIH/001_05_2015, complete genome	29995
KT806037	MERS	Human	Saudi Arabia	Middle East	2015	Middle East respiratory syndrome-related coronavirus isolate Hu/Hufuf-KSA-12177/2015 spike protein gene, complete cds	4062
KT026453	MERS	Human	Saudi Arabia	Middle East	2015	Middle East respiratory syndrome coronavirus strain Hu/Riyadh_KSA_2959_2015, complete genome	30114
KT026455	MERS	Human	Saudi Arabia	Middle East	2015	Middle East respiratory syndrome coronavirus isolate Hu/Riyadh_KSA_2959_2015, complete genome	30114
KT368833	MERS	Camel	Saudi Arabia	Middle East	2014	Middle East respiratory syndrome coronavirus isolate camel/Jeddah/D38(b)/2014, complete genome	30118
KT368871	MERS	Camel	Saudi Arabia	Middle East	2015	Middle East respiratory syndrome coronavirus isolate camel/Riyadh/Ry162/2015, complete genome	30118
KT368873	MERS	Camel	Saudi Arabia	Middle East	2015	Middle East respiratory syndrome coronavirus isolate camel/Riyadh/Ry177/2015, complete genome	30118
KT368874	MERS	Camel	Saudi Arabia	Middle East	2015	Middle East respiratory syndrome coronavirus isolate camel/Riyadh/Ry178/2015, complete genome	30122
KT368889	MERS	Camel	Saudi Arabia	Middle East	2015	Middle East respiratory syndrome coronavirus isolate camel/Taif/T150/2015, complete genome	30110
KT805964	MERS	Human	Saudi Arabia	Middle East	2015	Middle East respiratory syndrome-related coronavirus isolate Hu/Riyadh-KSA-2600/2015 spike protein gene, complete cds	4062
KT805965	MERS	Human	Saudi Arabia	Middle East	2015	Middle East respiratory syndrome-related coronavirus isolate Hu/Riyadh-KSA-2622A/2015 spike protein gene, complete cds	4062
KT805967	MERS	Human	Saudi Arabia	Middle East	2015	Middle East respiratory syndrome-related coronavirus isolate Hu/Riyadh-KSA-3331/2015 spike protein gene, complete cds	4062
KT805977	MERS	Human	Saudi Arabia	Middle East	2015	Middle East respiratory syndrome-related coronavirus isolate Hu/Riyadh-KSA-3562/2015 spike protein gene, complete cds	4062
KT805979	MERS	Human	Saudi Arabia	Middle East	2015	Middle East respiratory syndrome-related coronavirus isolate Hu/Riyadh-KSA-3486/2015 spike protein gene, complete cds	4062
KT805980	MERS	Human	Saudi Arabia	Middle East	2015	Middle East respiratory syndrome-related coronavirus isolate Hu/Riyadh-KSA-3487/2015 spike protein gene, complete cds	4062
KT805982	MERS	Human	Saudi Arabia	Middle East	2015	Middle East respiratory syndrome-related coronavirus isolate Hu/Hufuf-KSA-6648/2015 spike protein gene, complete cds	4062
KT806009	MERS	Human	Saudi Arabia	Middle East	2015	Middle East respiratory syndrome-related coronavirus isolate Hu/Riyadh-KSA-5390/2015 spike protein gene, complete cds	4062
KT806012	MERS	Human	Saudi Arabia	Middle East	2015	Middle East respiratory syndrome-related coronavirus isolate Hu/Riyadh-KSA-7591/2015 spike protein gene, complete cds	4062
KT806018	MERS	Human	Saudi Arabia	Middle East	2015	Middle East respiratory syndrome-related coronavirus isolate Hu/Riyadh-KSA-10131/2015 spike protein gene, complete cds	4062
KT806051	MERS	Human	Saudi Arabia	Middle East	2015	Middle East respiratory syndrome coronavirus isolate Hu/Riyadh-KSA-2716/2015, complete genome	30096
KT806053	MERS	Human	Saudi Arabia	Middle East	2015	Middle East respiratory syndrome coronavirus isolate Hu/Kharj-KSA-2598/2015, complete genome	30096
KU233362	MERS	Human	Jordan	Middle East	2015	Middle East respiratory syndrome-related coronavirus isolate Jordan_10_2015, partial genome	30004
KU233363	MERS	Human	Jordan	Middle East	2015	Middle East respiratory syndrome-related coronavirus isolate Jordan_1_2015, partial genome	30064
KU233364	MERS	Human	Jordan	Middle East	2015	Middle East respiratory syndrome-related coronavirus isolate Jordan_1_cultured_2015, partial genome	30029
KU851860	MERS	Human	Saudi Arabia	Middle East	2015	Middle East respiratory syndrome-related coronavirus isolate Hu/Riyadh-KSA-16121/2015, complete genome	30096
KX108945	MERS	Camel	United Arab Emirates	Middle East	2015	Middle East respiratory syndrome-related coronavirus isolate D1271/15, complete genome	30101
MF000457	MERS	Human	Jordan	Middle East	2015	Middle East respiratory syndrome-related coronavirus isolate Hu/Amman-Jordan-12641/2015, complete genome	30001
MF000458	MERS	Human	Jordan	Middle East	2015	Middle East respiratory syndrome-related coronavirus isolate Hu/Amman-Jordan-13030/2015, complete genome	30045
MF000459	MERS	Human	Jordan	Middle East	2015	Middle East respiratory syndrome-related coronavirus isolate Hu/Amman-Jordan-12918/2015, complete genome	30018
MF000460	MERS	Human	Jordan	Middle East	2015	Middle East respiratory syndrome-related coronavirus isolate Hu/Amman-Jordan-12716/2015, complete genome	30045
MF598595	MERS	Camel	United Arab Emirates	Middle East	2015	Middle East respiratory syndrome-related coronavirus strain camel/UAE_B2_2015, complete genome	30123
MF598604	MERS	Camel	United Arab Emirates	Middle East	2015	Middle East respiratory syndrome-related coronavirus strain camel/UAE_B12_2015, complete genome	30123
MF598606	MERS	Camel	United Arab Emirates	Middle East	2015	Middle East respiratory syndrome-related coronavirus strain camel/UAE_B14_2015, complete genome	30123
MF598607	MERS	Camel	United Arab Emirates	Middle East	2015	Middle East respiratory syndrome-related coronavirus strain camel/UAE_B15_2015, complete genome	30123
MF598613	MERS	Camel	United Arab Emirates	Middle East	2015	Middle East respiratory syndrome-related coronavirus strain camel/UAE_B21_2015, complete genome	30123
MF598625	MERS	Camel	United Arab Emirates	Middle East	2015	Middle East respiratory syndrome-related coronavirus strain camel/UAE_B33_2015, complete genome	30123
MF598627	MERS	Camel	United Arab Emirates	Middle East	2015	Middle East respiratory syndrome-related coronavirus strain camel/UAE_B35_2015, complete genome	30123
MF598633	MERS	Camel	United Arab Emirates	Middle East	2015	Middle East respiratory syndrome-related coronavirus strain camel/UAE_B41_2015, complete genome	30123
MF598643	MERS	Camel	United Arab Emirates	Middle East	2015	Middle East respiratory syndrome-related coronavirus strain camel/UAE_B52_2015, complete genome	30123
MF598644	MERS	Camel	United Arab Emirates	Middle East	2015	Middle East respiratory syndrome-related coronavirus strain camel/UAE_B53_2015, complete genome	30123
MF598646	MERS	Camel	United Arab Emirates	Middle East	2015	Middle East respiratory syndrome-related coronavirus strain camel/UAE_B55_2015, complete genome	30123
MF598652	MERS	Camel	United Arab Emirates	Middle East	2015	Middle East respiratory syndrome-related coronavirus strain camel/UAE_B62_2015, complete genome	30123
MF598657	MERS	Camel	United Arab Emirates	Middle East	2015	Middle East respiratory syndrome-related coronavirus strain camel/UAE_B67_2015, complete genome	30123
MF598660	MERS	Camel	United Arab Emirates	Middle East	2015	Middle East respiratory syndrome-related coronavirus strain camel/UAE_B70_2015, complete genome	30123
MF598661	MERS	Camel	United Arab Emirates	Middle East	2015	Middle East respiratory syndrome-related coronavirus strain camel/UAE_B71_2015, complete genome	30123
MF598662	MERS	Camel	United Arab Emirates	Middle East	2015	Middle East respiratory syndrome-related coronavirus strain camel/UAE_B72_2015, complete genome	30123
MF598664	MERS	Camel	United Arab Emirates	Middle East	2015	Middle East respiratory syndrome-related coronavirus strain camel/UAE_B74_2015, complete genome	30123
MF598666	MERS	Camel	United Arab Emirates	Middle East	2015	Middle East respiratory syndrome-related coronavirus strain camel/UAE_B76_2015, complete genome	30123
MF598677	MERS	Camel	United Arab Emirates	Middle East	2015	Middle East respiratory syndrome-related coronavirus strain camel/UAE_B87_2015, complete genome	30123
MF598680	MERS	Camel	United Arab Emirates	Middle East	2015	Middle East respiratory syndrome-related coronavirus strain camel/UAE_B91_2015, complete genome	30123
MF598682	MERS	Camel	United Arab Emirates	Middle East	2015	Middle East respiratory syndrome-related coronavirus strain camel/UAE_B93_2015, complete genome	30123
MF598684	MERS	Camel	United Arab Emirates	Middle East	2015	Middle East respiratory syndrome-related coronavirus strain camel/UAE_B96_2015, complete genome	30123
MF598685	MERS	Camel	United Arab Emirates	Middle East	2015	Middle East respiratory syndrome-related coronavirus strain camel/UAE_B97_2015, complete genome	30123
MF598688	MERS	Camel	United Arab Emirates	Middle East	2015	Middle East respiratory syndrome-related coronavirus strain camel/UAE_B101_2015, complete genome	30123
MF598691	MERS	Camel	United Arab Emirates	Middle East	2015	Middle East respiratory syndrome-related coronavirus strain camel/UAE_B104_2015, complete genome	30123
MF598692	MERS	Camel	United Arab Emirates	Middle East	2015	Middle East respiratory syndrome-related coronavirus strain camel/UAE_B105_2015, complete genome	30123
MF598697	MERS	Camel	United Arab Emirates	Middle East	2015	Middle East respiratory syndrome-related coronavirus strain camel/UAE_B110_2015, complete genome	30123
MF679172	MERS	Camel	United Arab Emirates	Middle East	2015	Middle East respiratory syndrome-related coronavirus strain camel/UAE_B94_2015 spike protein (S) gene, complete cds	4062
MF741825	MERS	Human	Jordan	Middle East	2015	Middle East respiratory syndrome-related coronavirus strain Hu/Jordan-12641/2015, partial genome	30048
MF741826	MERS	Human	Jordan	Middle East	2015	Middle East respiratory syndrome-related coronavirus strain Hu/Jordan-12642/2015, partial genome	30048
MF741828	MERS	Human	Jordan	Middle East	2015	Middle East respiratory syndrome-related coronavirus strain Hu/Jordan-12688/2015, partial genome	30048
MF741829	MERS	Human	Jordan	Middle East	2015	Middle East respiratory syndrome-related coronavirus strain Hu/Jordan-12716/2015, partial genome	30048
MF741831	MERS	Human	Jordan	Middle East	2015	Middle East respiratory syndrome-related coronavirus strain Hu/Jordan-12856/2015, partial genome	30048
MF741833	MERS	Human	Jordan	Middle East	2015	Middle East respiratory syndrome-related coronavirus strain Hu/Jordan-13025/2015, partial genome	30039
MF741834	MERS	Human	Jordan	Middle East	2015	Middle East respiratory syndrome-related coronavirus strain Hu/Jordan-13030/2015, partial genome	30039
MF741835	MERS	Human	Jordan	Middle East	2015	Middle East respiratory syndrome-related coronavirus strain Hu/Jordan-13068/2015, partial genome	30039
MF741836	MERS	Human	Jordan	Middle East	2015	Middle East respiratory syndrome-related coronavirus strain Hu/Jordan-13076/2015, partial genome	30039
MF741837	MERS	Human	Jordan	Middle East	2015	Middle East respiratory syndrome-related coronavirus strain Hu/Jordan-12918/2015, partial genome	30039
MG757593	MERS	Human	Saudi Arabia	Middle East	2015	Middle East respiratory syndrome-related coronavirus isolate Hu/Riyadh-KSA-002D1N/2015, complete genome	30096
MG757596	MERS	Human	Saudi Arabia	Middle East	2015	Middle East respiratory syndrome-related coronavirus isolate Hu/Riyadh-KSA-006D1S/2015, complete genome	30096
KT026454	MERS	Human	Saudi Arabia	Middle East	2015	Middle East respiratory syndrome coronavirus strain Hu/Riyadh_KSA_4050_2015, complete genome	30123
KT026456	MERS	Human	Saudi Arabia	Middle East	2015	Middle East respiratory syndrome coronavirus isolate Hu/Riyadh_KSA_4050_2015, complete genome	30120
KT805974	MERS	Human	Saudi Arabia	Middle East	2015	Middle East respiratory syndrome-related coronavirus isolate Hu/Riyadh-KSA-4071/2015 spike protein gene, complete cds	4062
KT806005	MERS	Human	Saudi Arabia	Middle East	2015	Middle East respiratory syndrome-related coronavirus isolate Hu/Riyadh-KSA-3782/2015 spike protein gene, complete cds	4062
KT806007	MERS	Human	Saudi Arabia	Middle East	2015	Middle East respiratory syndrome-related coronavirus isolate Hu/Riyadh-KSA-4606/2015 spike protein gene, complete cds	4062
KT806011	MERS	Human	Saudi Arabia	Middle East	2015	Middle East respiratory syndrome-related coronavirus isolate Hu/Riyadh-KSA-7244/2015 spike protein gene, complete cds	4062
KT805978	MERS	Human	Saudi Arabia	Middle East	2015	Middle East respiratory syndrome-related coronavirus isolate Hu/Riyadh-KSA-3550/2015 spike protein gene, complete cds	4062
KT806003	MERS	Human	Saudi Arabia	Middle East	2015	Middle East respiratory syndrome-related coronavirus isolate Hu/Rass-KSA-3318/2015 spike protein gene, complete cds	4062
KT805983	MERS	Human	Saudi Arabia	Middle East	2015	Middle East respiratory syndrome-related coronavirus isolate Hu/Hufuf-KSA-6674/2015 spike protein gene, complete cds	4062
KT806002	MERS	Human	Saudi Arabia	Middle East	2015	Middle East respiratory syndrome-related coronavirus isolate Hu/Buraydah-KSA-3317/2015 spike protein gene, complete cds	4062
KT806014	MERS	Human	Saudi Arabia	Middle East	2015	Middle East respiratory syndrome-related coronavirus isolate Hu/Riyadh-KSA-7867/2015 spike protein gene, complete cds	4062
KT806023	MERS	Human	Saudi Arabia	Middle East	2015	Middle East respiratory syndrome-related coronavirus isolate Hu/Aflaj-KSA-10802/2015 spike protein gene, complete cds	4062
KT806047	MERS	Human	Saudi Arabia	Middle East	2015	Middle East respiratory syndrome coronavirus isolate Hu/Hufuf-KSA-9158/2015, complete genome	30087
KT806050	MERS	Human	Saudi Arabia	Middle East	2015	Middle East respiratory syndrome coronavirus isolate Hu/Riyadh-KSA-3065/2015, partial genome	27121
KT806052	MERS	Human	Saudi Arabia	Middle East	2015	Middle East respiratory syndrome coronavirus isolate Hu/Kharj-KSA-2599/2015, complete genome	30096
MF598612	MERS	Camel	United Arab Emirates	Middle East	2015	Middle East respiratory syndrome-related coronavirus strain camel/UAE_B20_2015, complete genome	30123
KU851861	MERS	Human	Saudi Arabia	Middle East	2015	Middle East respiratory syndrome-related coronavirus isolate Hu/Riyadh-KSA-16120/2015, complete genome	30096
KU851862	MERS	Human	Saudi Arabia	Middle East	2015	Middle East respiratory syndrome-related coronavirus isolate Hu/Riyadh-KSA-16117/2015, complete genome	30096
MG757595	MERS	Human	Saudi Arabia	Middle East	2015	Middle East respiratory syndrome-related coronavirus isolate Hu/Riyadh-KSA-005D1S/2015, complete genome	30096
MG757598	MERS	Human	Saudi Arabia	Middle East	2015	Middle East respiratory syndrome-related coronavirus isolate Hu/Riyadh-KSA-008D3N/2015, complete genome	30096
MG757599	MERS	Human	Saudi Arabia	Middle East	2015	Middle East respiratory syndrome-related coronavirus isolate Hu/Riyadh-KSA-009D1N/2015, complete genome	30096
MG757600	MERS	Human	Saudi Arabia	Middle East	2015	Middle East respiratory syndrome-related coronavirus isolate Hu/Riyadh-KSA-012D1S/2015, complete genome	30096
MG757602	MERS	Human	Saudi Arabia	Middle East	2015	Middle East respiratory syndrome-related coronavirus isolate Hu/Riyadh-KSA-015D1P/2015, complete genome	30096
MG757603	MERS	Human	Saudi Arabia	Middle East	2015	Middle East respiratory syndrome-related coronavirus isolate Hu/Riyadh-KSA-031D1N/2015, complete genome	30096
KU851863	MERS	Human	Saudi Arabia	Middle East	2015	Middle East respiratory syndrome-related coronavirus isolate Hu/Riyadh-KSA-16077/2015, complete genome	30096
MF598594	MERS	Camel	United Arab Emirates	Middle East	2015	Middle East respiratory syndrome-related coronavirus strain camel/UAE_B1_2015, complete genome	30123
MF598603	MERS	Camel	United Arab Emirates	Middle East	2015	Middle East respiratory syndrome-related coronavirus strain camel/UAE_B11_2015, complete genome	30123
MF598617	MERS	Camel	United Arab Emirates	Middle East	2015	Middle East respiratory syndrome-related coronavirus strain camel/UAE_B25_2015, complete genome	30123
MF598698	MERS	Camel	United Arab Emirates	Middle East	2015	Middle East respiratory syndrome-related coronavirus strain camel/UAE_B111_2015, complete genome	30123
MG757601	MERS	Human	Saudi Arabia	Middle East	2015	Middle East respiratory syndrome-related coronavirus isolate Hu/Riyadh-KSA-014D1N/2015, complete genome	30096
MH306207	MERS	Human	Saudi Arabia	Middle East	2016	Middle East respiratory syndrome-related coronavirus strain HCoV-EMC, complete genome	30119
KT368872	MERS	Camel	Saudi Arabia	Middle East	2015	Middle East respiratory syndrome coronavirus isolate camel/Riyadh/Ry173/2015, complete genome	30122
KT805984	MERS	Human	Saudi Arabia	Middle East	2015	Middle East respiratory syndrome-related coronavirus isolate Hu/Dhahran-KSA-6740/2015 spike protein gene, complete cds	4062
KT806048	MERS	Human	Saudi Arabia	Middle East	2015	Middle East respiratory syndrome coronavirus isolate Hu/Khobar-KSA-6736/2015, complete genome	30096
KY688118	MERS	Human	Saudi Arabia	Middle East	2015	Middle East respiratory syndrome-related coronavirus strain Hu/Khobar-KSA-6736/2015, complete genome	30075
KT805993	MERS	Human	Saudi Arabia	Middle East	2015	Middle East respiratory syndrome-related coronavirus isolate Hu/Jeddah-KSA-C21760/2015 spike protein gene, complete cds	4062
KT805996	MERS	Human	Saudi Arabia	Middle East	2015	Middle East respiratory syndrome-related coronavirus isolate Hu/Najran-KSA-C22374/2015 spike protein gene, complete cds	4062
KT806044	MERS	Human	Saudi Arabia	Middle East	2015	Middle East respiratory syndrome coronavirus isolate Hu/Jeddah-KSA-C20843/2015, complete genome	30096
KT806045	MERS	Human	Saudi Arabia	Middle East	2015	Middle East respiratory syndrome coronavirus isolate Hu/Jeddah-KSA-C21271/2015, complete genome	30096
KT806054	MERS	Human	Saudi Arabia	Middle East	2015	Middle East respiratory syndrome coronavirus isolate Hu/Najran-KSA-C20915/2015, complete genome	29695
KT368882	MERS	Camel	Saudi Arabia	Middle East	2015	Middle East respiratory syndrome coronavirus isolate camel/Taif/T16/2015, complete genome	30120
KT368883	MERS	Camel	Saudi Arabia	Middle East	2015	Middle East respiratory syndrome coronavirus isolate camel/Taif/T22/2015, complete genome	30122
KT368884	MERS	Camel	Saudi Arabia	Middle East	2015	Middle East respiratory syndrome coronavirus isolate camel/Taif/T68/2015, complete genome	30114
KT368885	MERS	Camel	Saudi Arabia	Middle East	2015	Middle East respiratory syndrome coronavirus isolate camel/Taif/T89/2015, complete genome	30118
KT368886	MERS	Camel	Saudi Arabia	Middle East	2015	Middle East respiratory syndrome coronavirus isolate camel/Taif/T91(b)/2015, complete genome	30118
KU851859	MERS	Human	Saudi Arabia	Middle East	2015	Middle East respiratory syndrome-related coronavirus isolate Hu/Jeddah-KSA-3RS2702/2015, complete genome	30076
KU851864	MERS	Human	Saudi Arabia	Middle East	2015	Middle East respiratory syndrome-related coronavirus isolate Hu/Riyadh-KSA-16098/2015, complete genome	30096
MG757594	MERS	Human	Saudi Arabia	Middle East	2015	Middle East respiratory syndrome-related coronavirus isolate Hu/Riyadh-KSA-004D1S/2015, complete genome	30096
MG520075	MERS	Human	Saudi Arabia	Middle East	2015	Middle East respiratory syndrome-related coronavirus isolate Hu/Riyadh-KSA-023D1N/2015, complete genome	30096
MG520076	MERS	Human	Saudi Arabia	Middle East	2015	Middle East respiratory syndrome-related coronavirus isolate Hu/Riyadh-KSA-023D3N/2015, complete genome	30096
MG546330	MERS	Human	Saudi Arabia	Middle East	2015	Middle East respiratory syndrome-related coronavirus strain Hu/Riyadh-KSA-023D1N/2015, complete genome	30123
MG546331	MERS	Human	Saudi Arabia	Middle East	2015	Middle East respiratory syndrome-related coronavirus strain Hu/Riyadh-KSA-023D3N/2015, complete genome	30123
MF598597	MERS	Camel	United Arab Emirates	Middle East	2015	Middle East respiratory syndrome-related coronavirus strain camel/UAE_B5_2015, complete genome	30123
MF679171	MERS	Camel	United Arab Emirates	Middle East	2015	Middle East respiratory syndrome-related coronavirus strain camel/UAE_B89_2015 spike protein (S) gene, complete cds	4059
MF598693	MERS	Camel	United Arab Emirates	Middle East	2015	Middle East respiratory syndrome-related coronavirus strain camel/UAE_B106_2015, complete genome	30123
MG757605	MERS	Human	Saudi Arabia	Middle East	2016	Middle East respiratory syndrome-related coronavirus isolate Hu/Riyadh-KSA-036D1N/2016, complete genome	30096
MF741827	MERS	Human	Jordan	Middle East	2015	Middle East respiratory syndrome-related coronavirus strain Hu/Jordan-12662/2015, partial genome	29322
MF741832	MERS	Human	Jordan	Middle East	2015	Middle East respiratory syndrome-related coronavirus strain Hu/Jordan-12964/2015, partial genome	29322
MF598611	MERS	Camel	United Arab Emirates	Middle East	2015	Middle East respiratory syndrome-related coronavirus strain camel/UAE_B19_2015, complete genome	30123
MF598670	MERS	Camel	United Arab Emirates	Middle East	2015	Middle East respiratory syndrome-related coronavirus strain camel/UAE_B80_2015, complete genome	30123
MF598694	MERS	Camel	United Arab Emirates	Middle East	2015	Middle East respiratory syndrome-related coronavirus strain camel/UAE_B107_2015, complete genome	30123
MF598615	MERS	Camel	United Arab Emirates	Middle East	2015	Middle East respiratory syndrome-related coronavirus strain camel/UAE_B23_2015, complete genome	30123
MF598645	MERS	Camel	United Arab Emirates	Middle East	2015	Middle East respiratory syndrome-related coronavirus strain camel/UAE_B54_2015, complete genome	30123
MF598686	MERS	Camel	United Arab Emirates	Middle East	2015	Middle East respiratory syndrome-related coronavirus strain camel/UAE_B99_2015, complete genome	30123
KT368869	MERS	Camel	Saudi Arabia	Middle East	2015	Middle East respiratory syndrome coronavirus isolate camel/Riyadh/Ry137/2015, complete genome	30111
KT368879	MERS	Camel	Saudi Arabia	Middle East	2015	Middle East respiratory syndrome coronavirus isolate camel/Riyadh/Ry86/2015, complete genome	30107
MF598701	MERS	Camel	United Arab Emirates	Middle East	2015	Middle East respiratory syndrome-related coronavirus strain camel/UAE_414498_W3_2015, complete genome	30123
MF598695	MERS	Camel	United Arab Emirates	Middle East	2015	Middle East respiratory syndrome-related coronavirus strain camel/UAE_B108_2015, complete genome	30123
KT368880	MERS	Camel	Saudi Arabia	Middle East	2015	Middle East respiratory syndrome coronavirus isolate camel/Taif/T3/2015, complete genome	30122
KT368881	MERS	Camel	Saudi Arabia	Middle East	2015	Middle East respiratory syndrome coronavirus isolate camel/Taif/T7/2015, complete genome	30113
KT368834	MERS	Camel	Saudi Arabia	Middle East	2014	Middle East respiratory syndrome coronavirus isolate camel/Jeddah/D40/2014, complete genome	30113
KT806021	MERS	Human	Saudi Arabia	Middle East	2015	Middle East respiratory syndrome-related coronavirus isolate Hu/Riyadh-KSA-6966/2015 spike protein gene, complete cds	4062
KT806049	MERS	Human	Saudi Arabia	Middle East	2015	Middle East respiratory syndrome coronavirus isolate Hu/Riyadh-KSA-3181/2015, complete genome	30096
MF741830	MERS	Human	Jordan	Middle East	2015	Middle East respiratory syndrome-related coronavirus strain Hu/Jordan-12764/2015, partial genome	30048
MK280984	MERS	Human	Qatar	Middle East	2015	Middle East respiratory syndrome-related coronavirus isolate Qatar15, complete genome	30033
KT368868	MERS	Camel	Saudi Arabia	Middle East	2015	Middle East respiratory syndrome coronavirus isolate camel/Riyadh/Ry136/2015, complete genome	30122
KT368876	MERS	Camel	Saudi Arabia	Middle East	2015	Middle East respiratory syndrome coronavirus isolate camel/Riyadh/Ry63/2015, complete genome	30121
KT368877	MERS	Camel	Saudi Arabia	Middle East	2015	Middle East respiratory syndrome coronavirus isolate camel/Riyadh/Ry64/2015, complete genome	30118
KT806020	MERS	Human	Saudi Arabia	Middle East	2015	Middle East respiratory syndrome-related coronavirus isolate Hu/Riyadh-KSA-10182/2015 spike protein gene, complete cds	4062
KT806008	MERS	Human	Saudi Arabia	Middle East	2015	Middle East respiratory syndrome-related coronavirus isolate Hu/Shaqra-KSA-4699/2015 spike protein gene, complete cds	4062
KT806017	MERS	Human	Saudi Arabia	Middle East	2015	Middle East respiratory syndrome-related coronavirus isolate Hu/Taif-KSA-15167/2015 spike protein gene, complete cds	4062
KT805968	MERS	Human	Saudi Arabia	Middle East	2015	Middle East respiratory syndrome-related coronavirus isolate Hu/Riyadh-KSA-3160/2015 spike protein gene, complete cds	4062
KT805985	MERS	Human	Saudi Arabia	Middle East	2015	Middle East respiratory syndrome-related coronavirus isolate Hu/Hufuf-KSA-8271/2015 spike protein gene, complete cds	4062
KT805986	MERS	Human	Saudi Arabia	Middle East	2015	Middle East respiratory syndrome-related coronavirus isolate Hu/Hufuf-KSA-8527/2015 spike protein gene, complete cds	4062
KT368835	MERS	Camel	Saudi Arabia	Middle East	2014	Middle East respiratory syndrome coronavirus isolate camel/Jeddah/D42/2014, complete genome	30119
KT368837	MERS	Camel	Saudi Arabia	Middle East	2014	Middle East respiratory syndrome coronavirus isolate camel/Jeddah/D45/2014, complete genome	30117
KT368839	MERS	Camel	Saudi Arabia	Middle East	2014	Middle East respiratory syndrome coronavirus isolate camel/Jeddah/D47/2014, complete genome	30117
KT368840	MERS	Camel	Saudi Arabia	Middle East	2014	Middle East respiratory syndrome coronavirus isolate camel/Jeddah/D48/2014, complete genome	30116
KT368841	MERS	Camel	Saudi Arabia	Middle East	2014	Middle East respiratory syndrome coronavirus isolate camel/Jeddah/D49/2014, complete genome	30110
KT368842	MERS	Camel	Saudi Arabia	Middle East	2014	Middle East respiratory syndrome coronavirus isolate camel/Jeddah/D50(b)/2014, complete genome	30116
KT368846	MERS	Camel	Saudi Arabia	Middle East	2014	Middle East respiratory syndrome coronavirus isolate camel/Jeddah/N51/2014, complete genome	30115
KT368847	MERS	Camel	Saudi Arabia	Middle East	2014	Middle East respiratory syndrome coronavirus isolate camel/Jeddah/N62(b)/2014, complete genome	30110
KT368848	MERS	Camel	Saudi Arabia	Middle East	2014	Middle East respiratory syndrome coronavirus isolate camel/Jeddah/N68(b)/2014, complete genome	30118
KT368858	MERS	Camel	Saudi Arabia	Middle East	2015	Middle East respiratory syndrome coronavirus isolate camel/Jeddah/Jd1(b)/2015, complete genome	30113
KT368859	MERS	Camel	Saudi Arabia	Middle East	2015	Middle East respiratory syndrome coronavirus isolate camel/Jeddah/Jd4/2015, complete genome	30116
KT368860	MERS	Camel	Saudi Arabia	Middle East	2015	Middle East respiratory syndrome coronavirus isolate camel/Jeddah/Jd6(b)/2015, complete genome	30122
KT368861	MERS	Camel	Saudi Arabia	Middle East	2015	Middle East respiratory syndrome coronavirus isolate camel/Jeddah/Jd7/2015, complete genome	30118
KT368862	MERS	Camel	Saudi Arabia	Middle East	2015	Middle East respiratory syndrome coronavirus isolate camel/Jeddah/Jd85/2015, complete genome	30120
KT368863	MERS	Camel	Saudi Arabia	Middle East	2015	Middle East respiratory syndrome coronavirus isolate camel/Jeddah/Jd86/2015, complete genome	30120
KT368864	MERS	Camel	Saudi Arabia	Middle East	2015	Middle East respiratory syndrome coronavirus isolate camel/Jeddah/Jd87/2015, complete genome	30118
KT368865	MERS	Camel	Saudi Arabia	Middle East	2015	Middle East respiratory syndrome coronavirus isolate camel/Jeddah/Jd90/2015, complete genome	30109
KT368836	MERS	Camel	Saudi Arabia	Middle East	2014	Middle East respiratory syndrome coronavirus isolate camel/Jeddah/D43(b)/2014, complete genome	30119
KT368838	MERS	Camel	Saudi Arabia	Middle East	2014	Middle East respiratory syndrome coronavirus isolate camel/Jeddah/D46(b)/2014, complete genome	30118
KT806022	MERS	Human	Saudi Arabia	Middle East	2015	Middle East respiratory syndrome-related coronavirus isolate Hu/Qunfidhah-KSA-Rs1338/2015 spike protein gene, complete cds	4062
KT182958	MERS	Human	South Korea	Middle East	2015	Middle East respiratory syndrome coronavirus isolate MERS-CoV/KOR/KNIH/001_05_2015 spike protein (S) gene, partial cds	3992
KT861632	MERS	Human	Jordan	Middle East	2014	Middle East respiratory syndrome-related coronavirus isolate Hu/Jordan-20140013526/2014 spike protein gene, complete cds	4062
KX154690	MERS	Human	Saudi Arabia	Middle East	2016	Middle East respiratory syndrome-related coronavirus isolate Hu/Jeddah-KSA-161RS1146/2016, complete genome	30096
MG011345	MERS	Human	Saudi Arabia	Middle East	2016	Middle East respiratory syndrome-related coronavirus isolate Hu/Riyadh-KSA-15385/2016, complete genome	30096
MG011351	MERS	Human	Saudi Arabia	Middle East	2016	Middle East respiratory syndrome-related coronavirus isolate Hu/Madinah-KSA-390/2016, complete genome	30096
MG011356	MERS	Human	Saudi Arabia	Middle East	2016	Middle East respiratory syndrome-related coronavirus isolate Hu/Riyadh-KSA-21891/2016, complete genome	30096
KT225476	MERS	Human	Thailand	Other countries	2015	Middle East respiratory syndrome coronavirus isolate MERS-CoV/THA/CU/17_06_2015, complete genome	29809
MG011347	MERS	Human	Saudi Arabia	Middle East	2016	Middle East respiratory syndrome-related coronavirus isolate Hu/Riyadh-KSA-14670/2016, complete genome	30096
MG011348	MERS	Human	Saudi Arabia	Middle East	2016	Middle East respiratory syndrome-related coronavirus isolate Hu/Riyadh-KSA-17756/2016, complete genome	30096
MG011349	MERS	Human	Saudi Arabia	Middle East	2016	Middle East respiratory syndrome-related coronavirus isolate Hu/Riyadh-KSA-17382/2016, complete genome	30096
MG011350	MERS	Human	Saudi Arabia	Middle East	2016	Middle East respiratory syndrome-related coronavirus isolate Hu/Riyadh-KSA-16849/2016, complete genome	30096
MF598668	MERS	Camel	United Arab Emirates	Middle East	2015	Middle East respiratory syndrome-related coronavirus strain camel/UAE_B78_2015, complete genome	30123
MF598618	MERS	Camel	United Arab Emirates	Middle East	2015	Middle East respiratory syndrome-related coronavirus strain camel/UAE_B26_2015, complete genome	30123
KX154691	MERS	Human	Saudi Arabia	Middle East	2016	Middle East respiratory syndrome-related coronavirus isolate Hu/Riyadh-KSA-12832/2016, complete genome	30096
KT368878	MERS	Camel	Saudi Arabia	Middle East	2015	Middle East respiratory syndrome coronavirus isolate camel/Riyadh/Ry79/2015, complete genome	30117
MF598631	MERS	Camel	United Arab Emirates	Middle East	2015	Middle East respiratory syndrome-related coronavirus strain camel/UAE_B39_2015, complete genome	30123
MF598632	MERS	Camel	United Arab Emirates	Middle East	2015	Middle East respiratory syndrome-related coronavirus strain camel/UAE_B40_2015, complete genome	30123
MF598598	MERS	Camel	United Arab Emirates	Middle East	2015	Middle East respiratory syndrome-related coronavirus strain camel/UAE_B6_2015, complete genome	30123
MF598602	MERS	Camel	United Arab Emirates	Middle East	2015	Middle East respiratory syndrome-related coronavirus strain camel/UAE_B10_2015, complete genome	30123
KT368829	MERS	Camel	Saudi Arabia	Middle East	2014	Middle East respiratory syndrome coronavirus isolate camel/Jeddah/D33(b)/2014, complete genome	30118
KT368830	MERS	Camel	Saudi Arabia	Middle East	2014	Middle East respiratory syndrome coronavirus isolate camel/Jeddah/D34/2014, complete genome	30119
KT368831	MERS	Camel	Saudi Arabia	Middle East	2014	Middle East respiratory syndrome coronavirus isolate camel/Jeddah/D35/2014, complete genome	30118
KT368832	MERS	Camel	Saudi Arabia	Middle East	2014	Middle East respiratory syndrome coronavirus isolate camel/Jeddah/D36/2014, complete genome	30118
KT806016	MERS	Human	Saudi Arabia	Middle East	2015	Middle East respiratory syndrome-related coronavirus isolate Hu/Duba-KSA-313/2015 spike protein gene, complete cds	4062
KT805971	MERS	Human	Saudi Arabia	Middle East	2015	Middle East respiratory syndrome-related coronavirus isolate Hu/Riyadh-KSA-3123/2015 spike protein gene, complete cds	4062
KT805976	MERS	Human	Saudi Arabia	Middle East	2015	Middle East respiratory syndrome-related coronavirus isolate Hu/Riyadh-KSA-3929/2015 spike protein gene, complete cds	4062
KT806010	MERS	Human	Saudi Arabia	Middle East	2015	Middle East respiratory syndrome-related coronavirus isolate Hu/Riyadh-KSA-7179/2015 spike protein gene, complete cds	4062
KT805975	MERS	Human	Saudi Arabia	Middle East	2015	Middle East respiratory syndrome-related coronavirus isolate Hu/Riyadh-KSA-4067/2015 spike protein gene, complete cds	4062
MF598622	MERS	Camel	United Arab Emirates	Middle East	2015	Middle East respiratory syndrome-related coronavirus strain camel/UAE_B30_2015, complete genome	30123
KT368826	MERS	Camel	Saudi Arabia	Middle East	2014	Middle East respiratory syndrome coronavirus isolate camel/Riyadh/Ry84N/2014, complete genome	30122
KX154684	MERS	Human	Saudi Arabia	Middle East	2016	Middle East respiratory syndrome-related coronavirus isolate Hu/Riyadh-KSA-11739/2016, complete genome	30096
MG011341	MERS	Human	Saudi Arabia	Middle East	2016	Middle East respiratory syndrome-related coronavirus isolate Hu/Qasim-KSA-13922/2016, complete genome	30096
MG011343	MERS	Human	Saudi Arabia	Middle East	2016	Middle East respiratory syndrome-related coronavirus isolate Hu/Riyadh-KSA-14607/2016, complete genome	30096
MG011352	MERS	Human	Saudi Arabia	Middle East	2016	Middle East respiratory syndrome-related coronavirus isolate Hu/Qasim-KSA-893/2016, complete genome	30096
MG011355	MERS	Human	Saudi Arabia	Middle East	2016	Middle East respiratory syndrome-related coronavirus isolate Hu/Riyadh-KSA-21155/2016, complete genome	30096
MG366880	MERS	Human	Saudi Arabia	Middle East	2015	Middle East respiratory syndrome-related coronavirus strain Hu/Riyadh-KSA-7436/2017, complete genome	30123
MG912608	MERS	Human	Saudi Arabia	Middle East	2017	Middle East respiratory syndrome-related coronavirus strain Hu/Riyadh-KSA-9730/2017, complete genome	30123
MG912607	MERS	Human	Saudi Arabia	Middle East	2017	Middle East respiratory syndrome-related coronavirus strain Hu/Riyadh-KSA-9522/2017, complete genome	30123
MH432120	MERS	Human	Saudi Arabia	Middle East	2017	Middle East respiratory syndrome-related coronavirus isolate 2366, complete genome	30119
MG011353	MERS	Human	Saudi Arabia	Middle East	2016	Middle East respiratory syndrome-related coronavirus isolate Hu/Riyadh-KSA-19949/2016, complete genome	30096
MG011359	MERS	Human	Saudi Arabia	Middle East	2016	Middle East respiratory syndrome-related coronavirus isolate Hu/Riyadh-KSA-16559/2016, complete genome	30096
MH822886	MERS	Human	United Kingdom	Other countries	2018	Middle East respiratory syndrome-related coronavirus strain MERS-CoV_England-KSA/1/2018, complete genome	30079
MG011360	MERS	Human	Saudi Arabia	Middle East	2017	Middle East respiratory syndrome-related coronavirus isolate Hu/Riyadh-KSA-K17000887/2017, complete genome	30096
MG011362	MERS	Human	Saudi Arabia	Middle East	2016	Middle East respiratory syndrome-related coronavirus isolate Hu/Riyadh-KSA-K37029157/2016, complete genome	30096
MG011361	MERS	Human	Saudi Arabia	Middle East	2017	Middle East respiratory syndrome-related coronavirus isolate Hu/Riyadh-KSA-K17000405/2017, complete genome	30096
MH395139	MERS	Human	Saudi Arabia	Middle East	2016	Middle East respiratory syndrome-related coronavirus isolate 2363, complete genome	30119
MH454272	MERS	Human	Saudi Arabia	Middle East	2016	Middle East respiratory syndrome-related coronavirus strain HCoV-EMC, complete genome	30119
KT806015	MERS	Human	Saudi Arabia	Middle East	2015	Middle East respiratory syndrome-related coronavirus isolate Hu/Makkah-KSA-907/2015 spike protein gene, complete cds	4062
KT805991	MERS	Human	Saudi Arabia	Middle East	2015	Middle East respiratory syndrome-related coronavirus isolate Hu/Najran-KSA-Rs1207/2015 spike protein gene, complete cds	4062
MG011358	MERS	Human	Saudi Arabia	Middle East	2016	Middle East respiratory syndrome-related coronavirus isolate Hu/Riyadh-KSA-24241/2016, complete genome	30096
MH310909	MERS	Human	Saudi Arabia	Middle East	2017	Middle East respiratory syndrome-related coronavirus strain Hu/Riyadh-KSA-5767/2017, complete genome	30065
MG366483	MERS	Human	Saudi Arabia	Middle East	2017	Middle East respiratory syndrome-related coronavirus strain Hu/Riyadh-KSA-7413/2017, complete genome	30096
MG366881	MERS	Human	Saudi Arabia	Middle East	2015	Middle East respiratory syndrome-related coronavirus strain Hu/Riyadh-KSA-8677/2017, complete genome	30123
MG366882	MERS	Human	Saudi Arabia	Middle East	2015	Middle East respiratory syndrome-related coronavirus strain Hu/Riyadh-KSA-8683/2017, complete genome	30123
MG366883	MERS	Human	Saudi Arabia	Middle East	2015	Middle East respiratory syndrome-related coronavirus strain Hu/Riyadh-KSA-10024/2017, complete genome	30123
MG912595	MERS	Human	Saudi Arabia	Middle East	2017	Middle East respiratory syndrome-related coronavirus strain Hu/Riyadh-KSA-7178/2017, complete genome	30123
MG912596	MERS	Human	Saudi Arabia	Middle East	2017	Middle East respiratory syndrome-related coronavirus strain Hu/Riyadh-KSA-7373/2017, complete genome	30123
MG912597	MERS	Human	Saudi Arabia	Middle East	2017	Middle East respiratory syndrome-related coronavirus strain Hu/Riyadh-KSA-7423/2017, complete genome	30123
MG912598	MERS	Human	Saudi Arabia	Middle East	2017	Middle East respiratory syndrome-related coronavirus strain Hu/Riyadh-KSA-7680/2017, complete genome	30123
MG912599	MERS	Human	Saudi Arabia	Middle East	2017	Middle East respiratory syndrome-related coronavirus strain Hu/Riyadh-KSA-8667/2017, complete genome	30123
MG912600	MERS	Human	Saudi Arabia	Middle East	2017	Middle East respiratory syndrome-related coronavirus strain Hu/Riyadh-KSA-8882/2017, complete genome	30123
MG912601	MERS	Human	Saudi Arabia	Middle East	2017	Middle East respiratory syndrome-related coronavirus strain Hu/Riyadh-KSA-10308/2017, complete genome	30123
MG912602	MERS	Human	Saudi Arabia	Middle East	2017	Middle East respiratory syndrome-related coronavirus strain Hu/Riyadh-KSA-9614/2017, complete genome	30123
MG912603	MERS	Human	Saudi Arabia	Middle East	2017	Middle East respiratory syndrome-related coronavirus strain Hu/Riyadh-KSA-9693/2017, complete genome	30123
MG912604	MERS	Human	Saudi Arabia	Middle East	2017	Middle East respiratory syndrome-related coronavirus strain Hu/Riyadh-KSA-9689/2017, complete genome	30123
MG912605	MERS	Human	Saudi Arabia	Middle East	2017	Middle East respiratory syndrome-related coronavirus strain Hu/Riyadh-KSA-9835/2017, complete genome	30123
MG912606	MERS	Human	Saudi Arabia	Middle East	2017	Middle East respiratory syndrome-related coronavirus strain Hu/Riyadh-KSA-9852/2017, complete genome	30123
MH310910	MERS	Human	Saudi Arabia	Middle East	2017	Middle East respiratory syndrome-related coronavirus strain Hu/Riyadh-KSA-7696/2017, complete genome	30096
MH310911	MERS	Human	Saudi Arabia	Middle East	2017	Middle East respiratory syndrome-related coronavirus strain Hu/Riyadh-KSA-10717/2017, complete genome	30096
KT029139	MERS	Human	South Korea	Middle East	2015	Middle East respiratory syndrome coronavirus isolate MERS-CoV/KOR/KNIH/002_05_2015, complete genome	30108
KX154685	MERS	Human	Saudi Arabia	Middle East	2016	Middle East respiratory syndrome-related coronavirus isolate Hu/Riyadh-KSA-11740/2016, complete genome	30096
KX154688	MERS	Human	Saudi Arabia	Middle East	2016	Middle East respiratory syndrome-related coronavirus isolate Hu/Riyadh-KSA-12160/2016, complete genome	30096
MG011346	MERS	Human	Saudi Arabia	Middle East	2016	Middle East respiratory syndrome-related coronavirus isolate Hu/Riyadh-KSA-14949/2016, complete genome	30096
MG011344	MERS	Human	Saudi Arabia	Middle East	2016	Middle East respiratory syndrome-related coronavirus isolate Hu/Riyadh-KSA-14675/2016, complete genome	30096
MG757597	MERS	Human	Saudi Arabia	Middle East	2015	Middle East respiratory syndrome-related coronavirus isolate Hu/Riyadh-KSA-007D1N/2015, complete genome	30096
MF598676	MERS	Camel	United Arab Emirates	Middle East	2015	Middle East respiratory syndrome-related coronavirus strain camel/UAE_B86_2015, complete genome	30123
MF598649	MERS	Camel	United Arab Emirates	Middle East	2015	Middle East respiratory syndrome-related coronavirus strain camel/UAE_B59_2015, complete genome	30123
MF598656	MERS	Camel	United Arab Emirates	Middle East	2015	Middle East respiratory syndrome-related coronavirus strain camel/UAE_B66_2015, complete genome	30123
MF598616	MERS	Camel	United Arab Emirates	Middle East	2015	Middle East respiratory syndrome-related coronavirus strain camel/UAE_B24_2015, complete genome	30123
KX154689	MERS	Human	Saudi Arabia	Middle East	2016	Middle East respiratory syndrome-related coronavirus isolate Hu/Riyadh-KSA-10208/2016, complete genome	30096
MG757604	MERS	Human	Saudi Arabia	Middle East	2016	Middle East respiratory syndrome-related coronavirus isolate Hu/Riyadh-KSA-039D3T/2016, complete genome	30096
KX154694	MERS	Human	Saudi Arabia	Middle East	2016	Middle East respiratory syndrome-related coronavirus isolate Hu/Artawiyah-KSA-13328/2016, complete genome	30096
KF600628	MERS	Human	Saudi Arabia	Middle East	2013	Middle East respiratory syndrome coronavirus isolate Hafr-Al-Batin_1_2013, complete genome	30104
KJ156910	MERS	Human	Saudi Arabia	Middle East	2013	Middle East respiratory syndrome coronavirus isolate Hafr-Al-Batin_2_2013, complete genome	30055
KP405226	MERS	Camel	Saudi Arabia	Middle East	2013	Middle East respiratory syndrome coronavirus isolate Al-Ahsa KSA_Camel_C7 spike protein gene, complete cds	4062
KJ156874	MERS	Human	Saudi Arabia	Middle East	2013	Middle East respiratory syndrome coronavirus isolate Hafr-Al-Batin_6_2013, complete genome	30055
KJ156942	MERS	Human	Saudi Arabia	Middle East	2013	Middle East respiratory syndrome coronavirus isolate Riyadh_8b_2013, partial genome	27630
KT861627	MERS	Human	Jordan	Middle East	2014	Middle East respiratory syndrome-related coronavirus isolate Hu/Jordan-20140010168/2014, complete genome	30089
KJ156916	MERS	Human	Saudi Arabia	Middle East	2013	Middle East respiratory syndrome coronavirus isolate Madinah_3b_2013, partial genome	27973
KJ156934	MERS	Human	Saudi Arabia	Middle East	2013	Middle East respiratory syndrome coronavirus isolate Riyadh_14_2013, complete genome	30055
KM027277	MERS	Human	Saudi Arabia	Middle East	2014	Middle East respiratory syndrome coronavirus isolate Riyadh_2014KSA_042/KSA/2014 spike protein (S) gene, complete cds	4062
KT357802	MERS	Human	Saudi Arabia	Middle East	2014	Middle East respiratory syndrome-related coronavirus isolate Riyadh_111/KSA/2014 spike protein gene, complete cds	4062
KM027279	MERS	Human	Saudi Arabia	Middle East	2014	Middle East respiratory syndrome coronavirus isolate Riyadh_2014KSA_059/KSA/2014 spike protein (S) gene, complete cds	4062
KT368824	MERS	Camel	Saudi Arabia	Middle East	2014	Middle East respiratory syndrome coronavirus isolate camel/Jeddah/F13A/2014, complete genome	30115
KP405227	MERS	Camel	Saudi Arabia	Middle East	2013	Middle East respiratory syndrome coronavirus isolate Al-Ahsa KSA_Camel_C9 spike protein gene, complete cds	4062
KM027284	MERS	Human	Saudi Arabia	Middle East	2014	Middle East respiratory syndrome coronavirus isolate Riyadh_2014KSA_345/KSA/2014 spike protein (S) gene, complete cds	4062
MH013216	MERS	Human	Saudi Arabia	Middle East	2015	Middle East respiratory syndrome-related coronavirus strain HCoV-EMC, complete genome	30118
KR912188	MERS	Human	Saudi Arabia	Middle East	2014	Middle East respiratory syndrome-related coronavirus isolate Hu/Taif,KSA-7032/2014 spike protein gene, complete cds	4062
KU710264	MERS	Human	Saudi Arabia	Middle East	2014	Middle East respiratory syndrome-related coronavirus isolate Hu/Taif/KSA-7032/2014, complete genome	30096
KR912195	MERS	Human	Saudi Arabia	Middle East	2014	Middle East respiratory syndrome-related coronavirus isolate Hu/Taif,KSA-1488/2014 spike protein gene, complete cds	4062
KR912189	MERS	Human	Saudi Arabia	Middle East	2014	Middle East respiratory syndrome-related coronavirus isolate Hu/Taif,KSA-1486/2014 spike protein gene, complete cds	4062
KR912190	MERS	Human	Saudi Arabia	Middle East	2014	Middle East respiratory syndrome-related coronavirus isolate Hu/Taif,KSA-2164/2014 spike protein gene, complete cds	4062
KR912191	MERS	Human	Saudi Arabia	Middle East	2014	Middle East respiratory syndrome-related coronavirus isolate Hu/Taif,KSA-5920/2014 spike protein gene, complete cds	4062
KR912192	MERS	Human	Saudi Arabia	Middle East	2014	Middle East respiratory syndrome-related coronavirus isolate Hu/Taif,KSA-2083/2014 spike protein gene, complete cds	4062
KR912193	MERS	Human	Saudi Arabia	Middle East	2014	Middle East respiratory syndrome-related coronavirus isolate Hu/Taif,KSA-1416/2014 spike protein gene, complete cds	4062
KR912194	MERS	Human	Saudi Arabia	Middle East	2014	Middle East respiratory syndrome-related coronavirus isolate Hu/Taif,KSA-1445/2014 spike protein gene, complete cds	4062
KT368849	MERS	Camel	Saudi Arabia	Middle East	2014	Middle East respiratory syndrome coronavirus isolate camel/Jeddah/O23(b)/2014, complete genome	30117
KT368850	MERS	Camel	Saudi Arabia	Middle East	2014	Middle East respiratory syndrome coronavirus isolate camel/Jeddah/O24/2014, complete genome	30118
KT368851	MERS	Camel	Saudi Arabia	Middle East	2014	Middle East respiratory syndrome coronavirus isolate camel/Jeddah/O30/2014, complete genome	30119
KT368855	MERS	Camel	Saudi Arabia	Middle East	2014	Middle East respiratory syndrome coronavirus isolate camel/Jeddah/S93/2014, complete genome	30115
KT368887	MERS	Camel	Saudi Arabia	Middle East	2015	Middle East respiratory syndrome coronavirus isolate camel/Taif/T92/2015, complete genome	30116
KT806000	MERS	Human	Saudi Arabia	Middle East	2015	Middle East respiratory syndrome-related coronavirus isolate Hu/Unayzah-KSA-3249/2015 spike protein gene, complete cds	4062
KR912196	MERS	Human	Saudi Arabia	Middle East	2014	Middle East respiratory syndrome-related coronavirus isolate Hu/Taif,KSA-1521/2014 spike protein gene, complete cds	4062
KT368828	MERS	Camel	Saudi Arabia	Middle East	2014	Middle East respiratory syndrome coronavirus isolate camel/Jeddah/D100/2014, complete genome	30119
KT368843	MERS	Camel	Saudi Arabia	Middle East	2014	Middle East respiratory syndrome coronavirus isolate camel/Jeddah/D88/2014, complete genome	30118
KT368844	MERS	Camel	Saudi Arabia	Middle East	2014	Middle East respiratory syndrome coronavirus isolate camel/Jeddah/D90/2014, complete genome	30109
KT368845	MERS	Camel	Saudi Arabia	Middle East	2014	Middle East respiratory syndrome coronavirus isolate camel/Jeddah/D92/2014, complete genome	30116
KT368827	MERS	Camel	Saudi Arabia	Middle East	2014	Middle East respiratory syndrome coronavirus isolate camel/Jeddah/401/2014, complete genome	30114
KT368856	MERS	Camel	Saudi Arabia	Middle East	2014	Middle East respiratory syndrome coronavirus isolate camel/Jeddah/S94/2014, complete genome	30117
KT368857	MERS	Camel	Saudi Arabia	Middle East	2014	Middle East respiratory syndrome coronavirus isolate camel/Jeddah/S99/2014, complete genome	30119
KT368890	MERS	Camel	Saudi Arabia	Middle East	2015	Middle East respiratory syndrome coronavirus isolate camel/Taif/T157(b)/2015, complete genome	30120
KT805970	MERS	Human	Saudi Arabia	Middle East	2015	Middle East respiratory syndrome-related coronavirus isolate Hu/Buraydah-KSA-3049/2015 spike protein gene, complete cds	4062
KT806001	MERS	Human	Saudi Arabia	Middle East	2015	Middle East respiratory syndrome-related coronavirus isolate Hu/Buraydah-KSA-3319/2015 spike protein gene, complete cds	4062
KT806004	MERS	Human	Saudi Arabia	Middle East	2015	Middle East respiratory syndrome-related coronavirus isolate Hu/Buraydah-KSA-3334/2015 spike protein gene, complete cds	4062
KT806006	MERS	Human	Saudi Arabia	Middle East	2015	Middle East respiratory syndrome-related coronavirus isolate Hu/Buraydah-KSA-3818/2015 spike protein gene, complete cds	4062
KM027285	MERS	Human	Saudi Arabia	Middle East	2014	Middle East respiratory syndrome coronavirus isolate Riyadh_2014KSA_349/KSA/2014 spike protein (S) gene, complete cds	4062
KT368825	MERS	Camel	Saudi Arabia	Middle East	2014	Middle East respiratory syndrome coronavirus isolate camel/Riyadh/Ry23N/2014, complete genome	30119
KT368853	MERS	Camel	Saudi Arabia	Middle East	2014	Middle East respiratory syndrome coronavirus isolate camel/Jeddah/S100/2014, complete genome	30108
KT368854	MERS	Camel	Saudi Arabia	Middle East	2014	Middle East respiratory syndrome coronavirus isolate camel/Jeddah/S73/2014, complete genome	30118
KT368866	MERS	Camel	Saudi Arabia	Middle East	2015	Middle East respiratory syndrome coronavirus isolate camel/Jeddah/Jd175/2015, complete genome	30114
KT368867	MERS	Camel	Saudi Arabia	Middle East	2015	Middle East respiratory syndrome coronavirus isolate camel/Jeddah/Jd199/2015, complete genome	30116
KT805972	MERS	Human	Saudi Arabia	Middle East	2015	Middle East respiratory syndrome-related coronavirus isolate Hu/Jeddah-KSA-C20934/2015 spike protein gene, complete cds	4062
KT806055	MERS	Human	Saudi Arabia	Middle East	2015	Middle East respiratory syndrome coronavirus isolate Hu/Jeddah-KSA-C20860/2015, complete genome	30096
KT805994	MERS	Human	Saudi Arabia	Middle East	2015	Middle East respiratory syndrome-related coronavirus isolate Hu/Jeddah-KSA-C21864/2015 spike protein gene, complete cds	4062
KT368888	MERS	Camel	Saudi Arabia	Middle East	2015	Middle East respiratory syndrome coronavirus isolate camel/Taif/T98/2015, complete genome	30116
KT805995	MERS	Human	Saudi Arabia	Middle East	2015	Middle East respiratory syndrome-related coronavirus isolate Hu/Jeddah-KSA-C22351/2015 spike protein gene, complete cds	4062
KT805997	MERS	Human	Saudi Arabia	Middle East	2015	Middle East respiratory syndrome-related coronavirus isolate Hu/Jeddah-KSA-C22744/2015 spike protein gene, complete cds	4062
KT805998	MERS	Human	Saudi Arabia	Middle East	2015	Middle East respiratory syndrome-related coronavirus isolate Hu/Jeddah-KSA-C22748/2015 spike protein gene, complete cds	4062
KT805999	MERS	Human	Saudi Arabia	Middle East	2015	Middle East respiratory syndrome-related coronavirus isolate Hu/Jeddah-KSA-RS15/2015 spike protein gene, complete cds	4062
KT806013	MERS	Human	Saudi Arabia	Middle East	2015	Middle East respiratory syndrome-related coronavirus isolate Hu/Makkah-KSA-728/2015 spike protein gene, complete cds	4062
KT805973	MERS	Human	Saudi Arabia	Middle East	2015	Middle East respiratory syndrome-related coronavirus isolate Hu/Riyadh-KSA-C20807/2015 spike protein gene, complete cds	4062
KF961221	MERS	Human	Qatar	Middle East	2013	Middle East respiratory syndrome coronavirus isolate Qatar3, complete genome	30090
KF961222	MERS	Human	Qatar	Middle East	2013	Middle East respiratory syndrome coronavirus isolate Qatar4, complete genome	30086
KM027286	MERS	Human	Saudi Arabia	Middle East	2014	Middle East respiratory syndrome coronavirus isolate Riyadh_2014KSA_351/KSA/2014 spike protein (S) gene, complete cds	4062
KR912187	MERS	Human	Saudi Arabia	Middle East	2014	Middle East respiratory syndrome-related coronavirus isolate Hu/Taif,KSA-6047/2014 spike protein gene, complete cds	4062
KJ156908	MERS	Human	Saudi Arabia	Middle East	2013	Middle East respiratory syndrome coronavirus isolate Riyadh_6d_2013 ORF1ab and S protein genes, partial cds	4861
KP405225	MERS	Camel	Saudi Arabia	Middle East	2013	Middle East respiratory syndrome coronavirus isolate Al-Ahsa KSA_Camel_C8 spike protein gene, complete cds	4062
KT806019	MERS	Human	Saudi Arabia	Middle East	2015	Middle East respiratory syndrome-related coronavirus isolate Hu/Riyadh-KSA-10150/2015 spike protein gene, complete cds	4062
KT368852	MERS	Camel	Saudi Arabia	Middle East	2014	Middle East respiratory syndrome coronavirus isolate camel/Jeddah/O47(b)/2014, complete genome	30117
KT805966	MERS	Human	Saudi Arabia	Middle East	2015	Middle East respiratory syndrome-related coronavirus isolate Hu/Quwaiyah-KSA-3405/2015 spike protein gene, complete cds	4062
KT805988	MERS	Human	Saudi Arabia	Middle East	2015	Middle East respiratory syndrome-related coronavirus isolate Hu/Buqayq-KSA-11012/2015 spike protein gene, complete cds	4062
KX154687	MERS	Human	Saudi Arabia	Middle East	2016	Middle East respiratory syndrome-related coronavirus isolate Hu/Riyadh-KSA-11958/2016, complete genome	30096
MG011342	MERS	Human	Saudi Arabia	Middle East	2016	Middle East respiratory syndrome-related coronavirus isolate Hu/Riyadh-KSA-13984/2016, complete genome	30096
MG011354	MERS	Human	Saudi Arabia	Middle East	2016	Middle East respiratory syndrome-related coronavirus isolate Hu/Riyadh-KSA-20570/2016, complete genome	30096
MG011340	MERS	Human	Saudi Arabia	Middle East	2016	Middle East respiratory syndrome-related coronavirus isolate Hu/Riyadh-KSA-13798/2016, complete genome	30096
KX108946	MERS	Camel	United Arab Emirates	Middle East	2015	Middle East respiratory syndrome-related coronavirus isolate D1189.1/15, complete genome	30099
KX154686	MERS	Human	Saudi Arabia	Middle East	2016	Middle East respiratory syndrome-related coronavirus isolate Hu/Riyadh-KSA-11898/2016, complete genome	30096
KX154692	MERS	Human	Saudi Arabia	Middle East	2016	Middle East respiratory syndrome-related coronavirus isolate Hu/Riyadh-KSA-12969/2016, complete genome	30096
KX154693	MERS	Human	Saudi Arabia	Middle East	2016	Middle East respiratory syndrome-related coronavirus isolate Hu/Riyadh-KSA-13127/2016, complete genome	30096
MG011357	MERS	Human	Saudi Arabia	Middle East	2016	Middle East respiratory syndrome-related coronavirus isolate Hu/Riyadh-KSA-24244/2016, complete genome	30096
KF186564	MERS	Human	Saudi Arabia	Middle East	2013	Middle East respiratory syndrome coronavirus isolate Al-Hasa_4_2013, complete genome	30081
KF186565	MERS	Human	Saudi Arabia	Middle East	2013	Middle East respiratory syndrome coronavirus isolate Al-Hasa_3_2013, complete genome	30069
KF186566	MERS	Human	Saudi Arabia	Middle East	2013	Middle East respiratory syndrome coronavirus isolate Al-Hasa_2_2013, complete genome	30113
KF186567	MERS	Human	Saudi Arabia	Middle East	2013	Middle East respiratory syndrome coronavirus isolate Al-Hasa_1_2013, complete genome	30117
KF600627	MERS	Human	Saudi Arabia	Middle East	2013	Middle East respiratory syndrome coronavirus isolate Al-Hasa_12_2013, complete genome	30076
KF600632	MERS	Human	Saudi Arabia	Middle East	2013	Middle East respiratory syndrome coronavirus isolate Al-Hasa_19_2013, complete genome	30108
KF600644	MERS	Human	Saudi Arabia	Middle East	2013	Middle East respiratory syndrome coronavirus isolate Al-Hasa_16_2013, complete genome	30078
KF600645	MERS	Human	Saudi Arabia	Middle East	2013	Middle East respiratory syndrome coronavirus isolate Al-Hasa_15_2013, complete genome	30071
KF600647	MERS	Human	Saudi Arabia	Middle East	2013	Middle East respiratory syndrome coronavirus isolate Al-Hasa_17_2013, complete genome	30115
KF600651	MERS	Human	Saudi Arabia	Middle East	2013	Middle East respiratory syndrome coronavirus isolate Al-Hasa_18_2013, complete genome	30105
KJ156866	MERS	Human	Saudi Arabia	Middle East	2013	Middle East respiratory syndrome coronavirus isolate Al-Hasa_25_2013, complete genome	30054
KF600634	MERS	Human	Saudi Arabia	Middle East	2013	Middle East respiratory syndrome coronavirus isolate Al-Hasa_21_2013, complete genome	30063
KJ156869	MERS	Human	Saudi Arabia	Middle East	2013	Middle East respiratory syndrome coronavirus isolate Riyadh_9_2013, complete genome	30055
KM015348	MERS	Human	United Kingdom	Other countries	2013	Middle East respiratory syndrome coronavirus isolate England/2/2013, complete genome	30042
KM210278	MERS	Human	United Kingdom	Other countries	2013	Middle East respiratory syndrome coronavirus isolate England/3/2013, complete genome	30035
KM210277	MERS	Human	United Kingdom	Other countries	2013	Middle East respiratory syndrome coronavirus isolate England/4/2013, complete genome	30031
KJ156945	MERS	Human	Saudi Arabia	Middle East	2013	Middle East respiratory syndrome coronavirus isolate Asir_2f_2013 ORF1ab and S protein genes, partial cds	4748
KM027288	MERS	Human	Saudi Arabia	Middle East	2014	Middle East respiratory syndrome coronavirus isolate Riyadh_2014KSA_551/KSA/2014 spike protein (S) gene, complete cds	4062
MF598674	MERS	Camel	United Arab Emirates	Middle East	2015	Middle East respiratory syndrome-related coronavirus strain camel/UAE_B84_2015, complete genome	30123
KT121579	MERS	Human	Saudi Arabia	Middle East	2014	Middle East respiratory syndrome coronavirus isolate KFMC-8, complete genome	29751
KT357810	MERS	Human	Saudi Arabia	Middle East	2014	Middle East respiratory syndrome-related coronavirus isolate Riyadh_1175/KSA/2014 spike protein gene, complete cds	4062
MF679174	MERS	Camel	United Arab Emirates	Middle East	2015	Middle East respiratory syndrome-related coronavirus strain camel/UAE_414372_W4_2015 spike protein (S) gene, complete cds	4062
MF598711	MERS	Camel	United Arab Emirates	Middle East	2015	Middle East respiratory syndrome-related coronavirus strain camel/UAE_414481_W4_2015, complete genome	30123
KJ713299	MERS	Camel	Saudi Arabia	Middle East	2013	Middle East respiratory syndrome coronavirus isolate KSA-CAMEL-376, complete genome	30116
MF598669	MERS	Camel	United Arab Emirates	Middle East	2015	Middle East respiratory syndrome-related coronavirus strain camel/UAE_B79_2015, complete genome	30123
KT156561	MERS	Human	Oman	Middle East	2013	Middle East respiratory syndrome coronavirus strain Hu/Oman_2874_2013, complete genome	30123
KT003530	MERS	Human	China	Other countries	2015	Middle East respiratory syndrome-related coronavirus isolate ChinaGD01 S protein (S) gene, complete cds	4062
MH310912	MERS	Human	Saudi Arabia	Middle East	2017	Middle East respiratory syndrome-related coronavirus strain Hu/Riyadh-KSA-7344/2017, complete genome	30085
KC776174	MERS	Human	Jordan	Middle East	2012	Human betacoronavirus 2c Jordan-N3/2012, complete genome	30030
KU201953	MERS	Camel	Nigeria	Africa	2015	Middle East respiratory syndrome-related coronavirus isolate Nigeria-HKU004 spike protein (S) gene, complete cds	4062
MG923472	MERS	Camel	Nigeria	Africa	2015	Middle East respiratory syndrome-related coronavirus isolate MERS-CoV camel/Nigeria/NS004/2015, complete genome	29680
MG923474	MERS	Camel	Nigeria	Africa	2016	Middle East respiratory syndrome-related coronavirus isolate MERS-CoV camel/Nigeria/NV1405/2016, complete genome	29454
MG923475	MERS	Camel	Nigeria	Africa	2016	Middle East respiratory syndrome-related coronavirus isolate MERS-CoV camel/Nigeria/NV1657/2016, complete genome	29462
MG923476	MERS	Camel	Nigeria	Africa	2016	Middle East respiratory syndrome-related coronavirus isolate MERS-CoV camel/Nigeria/NV1989/2016, complete genome	29455
MG923477	MERS	Camel	Nigeria	Africa	2016	Middle East respiratory syndrome-related coronavirus isolate MERS-CoV camel/Nigeria/NV2040/2016, complete genome	29458
MG923480	MERS	Camel	Nigeria	Africa	2016	Middle East respiratory syndrome-related coronavirus isolate MERS-CoV camel/Nigeria/NV1787/2016, complete genome	29462
MG923481	MERS	Camel	Nigeria	Africa	2016	Middle East respiratory syndrome-related coronavirus isolate MERS-CoV camel/Nigeria/NV2020/2016, complete genome	29462
MG923478	MERS	Camel	Nigeria	Africa	2016	Middle East respiratory syndrome-related coronavirus isolate MERS-CoV camel/Nigeria/NV1673/2016, complete genome	29462
MG923479	MERS	Camel	Nigeria	Africa	2016	Middle East respiratory syndrome-related coronavirus isolate MERS-CoV camel/Nigeria/NV1712/2016, complete genome	29455
MG923473	MERS	Camel	Burkina Faso	Africa	2015	Middle East respiratory syndrome-related coronavirus isolate MERS-CoV camel/Burkina Faso/CIRAD-HKU697/2015, complete genome	29374
MG923469	MERS	Camel	Morocco	Africa	2015	Middle East respiratory syndrome-related coronavirus isolate MERS-CoV camel/Morocco/CIRAD-HKU213/2015, complete genome	29421
MG923470	MERS	Camel	Burkina Faso	Africa	2015	Middle East respiratory syndrome-related coronavirus isolate MERS-CoV camel/Burkina Faso/CIRAD-HKU434/2015, complete genome	29423
MG923471	MERS	Camel	Burkina Faso	Africa	2015	Middle East respiratory syndrome-related coronavirus isolate MERS-CoV camel/Burkina Faso/CIRAD-HKU785/2015, complete genome	29721
KU740200	MERS	Camel	Egypt	Africa	2014	Middle East respiratory syndrome-related coronavirus isolate MERS CoV/camel/Egypt/NRCE-NC163/2014, partial genome	29949
MG923466	MERS	Camel	Ethiopia	Africa	2017	Middle East respiratory syndrome-related coronavirus isolate MERS-CoV camel/Ethiopia/AAU-EPHI-HKU4412/2017, complete genome	30047
MG923467	MERS	Camel	Ethiopia	Africa	2017	Middle East respiratory syndrome-related coronavirus isolate MERS-CoV camel/Ethiopia/AAU-EPHI-HKU4448/2017, complete genome	30077
MG923468	MERS	Camel	Ethiopia	Africa	2017	Middle East respiratory syndrome-related coronavirus isolate MERS-CoV camel/Ethiopia/AAU-EPHI-HKU4458/2017, complete genome	30091
MH734114	MERS	Camel	Kenya	Africa	2018	Middle East respiratory syndrome-related coronavirus isolate MERS-CoV camel/Kenya/C1215/2018, complete genome	30033
MH734115	MERS	Camel	Kenya	Africa	2018	Middle East respiratory syndrome-related coronavirus isolate MERS-CoV camel/Kenya/C1272/2018, complete genome	30033
MK357908	MERS	Camel	Kenya	Africa	2017	Middle East respiratory syndrome-related coronavirus isolate 011/DAB/C8/F<1, complete genome	29797
MK357909	MERS	Camel	Kenya	Africa	2017	Middle East respiratory syndrome-related coronavirus isolate 011/LOM/C20/F<1, complete genome	29797
KJ477102	MERS	Camel	Egypt	Africa	2013	Middle East respiratory syndrome coronavirus, complete genome	29908
KX108943	MERS	Camel	United Arab Emirates	Middle East	2015	Middle East respiratory syndrome-related coronavirus isolate D998/15, complete genome	30088
KJ473821	MERS	Bat	China	Other countries	2013	BtVs-BetaCoV/SC2013, complete genome	30423
MG021451	MERS	Bat	China	Other countries	2013	Middle East respiratory syndrome-related coronavirus isolate NL13845, complete genome	30113
MG021452	MERS	Bat	China	Other countries	2014	Middle East respiratory syndrome-related coronavirus isolate NL140422, complete genome	30113
MG596802	MERS	Bat	Italy	Other countries	2011	Middle East respiratory syndrome-related coronavirus isolate Bat-CoV/H.savii/Italy/206645-40/2011, complete genome	30048
MG596803	MERS	Bat	Italy	Other countries	2011	Middle East respiratory syndrome-related coronavirus isolate Bat-CoV/P.khulii/Italy/206645-63/2011, complete genome	30039
KC869678	MERS	Bat	South Africa	Africa	2011	Coronavirus Neoromicia/PML-PHE1/RSA/2011, complete genome	30111
MF593268	MERS	Bat	South Africa	Africa	2015	Middle East respiratory syndrome-related coronavirus strain Neoromicia/5038, complete genome	30009
KX574227	MERS	Bat	Uganda	Africa	2013	Bat coronavirus isolate PREDICT/PDF-2180, complete genome	29642
MK967708	MERS	Camel	Egypt	Africa	2018	Middle East respiratory syndrome-related coronavirus isolate Merscov/Egypt/Camel/AHRI-FAO-1/2018, complete genome	30106
MN723544	MERS	Human	Saudi Arabia	Middle East	2018	Middle East respiratory syndrome-related coronavirus isolate Hu/Riyadh-KSA-18013832/2018, complete genome	30123
MK462253	MERS	Human	Saudi Arabia	Middle East	2018	Middle East respiratory syndrome-related coronavirus strain Hu/Riyadh-KSA-18013832/2018, complete genome	30118
MN655006	MERS	Camel	Camelus dromedarius	Other countries	2018	Middle East respiratory syndrome-related coronavirus isolate Al-Hasa-SA4566/2018, complete genome	30112
MN655001	MERS	Camel	Saudi Arabia	Middle East	2018	Middle East respiratory syndrome-related coronavirus isolate Al-Hasa-SA4765/2018, complete genome	30112
MN654995	MERS	Camel	Saudi Arabia	Middle East	2018	Middle East respiratory syndrome-related coronavirus isolate Al-Hasa-SA4586/2018, complete genome	30112
MN723543	MERS	Human	Saudi Arabia	Middle East	2017	Middle East respiratory syndrome-related coronavirus isolate Hu/Jeddah-KSA-173RS1570/2017, complete genome	30120
MN723542	MERS	Human	Saudi Arabia	Middle East	2017	Middle East respiratory syndrome-related coronavirus isolate Hu/Jeddah-KSA-173RS1101/2017, complete genome	30120
MK483839	MERS	Human	Saudi Arabia	Middle East	2018	Middle East respiratory syndrome-related coronavirus strain Hu/Albaha-KSA-0800H/2018, complete genome	30118
MK462256	MERS	Human	Saudi Arabia	Middle East	2018	Middle East respiratory syndrome-related coronavirus strain Hu/Riyadh-KSA-18014506/2018, complete genome	30118
MK462255	MERS	Human	Saudi Arabia	Middle East	2018	Middle East respiratory syndrome-related coronavirus strain Hu/Riyadh-KSA-18014504/2018, complete genome	30052
MK462254	MERS	Human	Saudi Arabia	Middle East	2018	Middle East respiratory syndrome-related coronavirus strain Hu/Qaseem-KSA-18013897/2018, complete genome	30118
MK462252	MERS	Human	Saudi Arabia	Middle East	2018	Middle East respiratory syndrome-related coronavirus strain Hu/Tabuk-KSA-153/2018, complete genome	30118
MK462251	MERS	Human	Saudi Arabia	Middle East	2018	Middle East respiratory syndrome-related coronavirus strain Hu/Northern-KSA-1847784/2018, complete genome	30118
MK462250	MERS	Human	Saudi Arabia	Middle East	2018	Middle East respiratory syndrome-related coronavirus strain Hu/Najran-KSA-183RS279/2018, complete genome	30118
MK462249	MERS	Human	Saudi Arabia	Middle East	2018	Middle East respiratory syndrome-related coronavirus strain Hu/Riyadh-KSA-18012493/2018, complete genome	30118
MK462248	MERS	Human	Saudi Arabia	Middle East	2018	Middle East respiratory syndrome-related coronavirus strain Hu/Najran-KSA-182RS2567/2018, complete genome	30118
MK462247	MERS	Human	Saudi Arabia	Middle East	2018	Middle East respiratory syndrome-related coronavirus strain Hu/Jeddah-KSA-182RS2449/2018, complete genome	30118
OP866294	MERS	Camel	Ethiopia	Africa	2019	Middle East respiratory syndrome-related coronavirus isolate Camel/Ethiopia/Amibara/CAC11202/2019, complete genome	30026
OP866293	MERS	Camel	Ethiopia	Africa	2019	Middle East respiratory syndrome-related coronavirus isolate Camel/Ethiopia/Amibara/CAC11191/2019, complete genome	29995
OP866292	MERS	Camel	Ethiopia	Africa	2019	Middle East respiratory syndrome-related coronavirus isolate Camel/Ethiopia/Amibara/CAC11188/2019, complete genome	29998
OP866291	MERS	Camel	Ethiopia	Africa	2019	Middle East respiratory syndrome-related coronavirus isolate Camel/Ethiopia/Amibara/CAC11181/2019, complete genome	29998
OP866290	MERS	Camel	Ethiopia	Africa	2019	Middle East respiratory syndrome-related coronavirus isolate Camel/Ethiopia/Amibara/CAC11179/2019, complete genome	30041
OP866289	MERS	Camel	Ethiopia	Africa	2019	Middle East respiratory syndrome-related coronavirus isolate Camel/Ethiopia/Amibara/CAC11175/2019, complete genome	30023
OP866288	MERS	Camel	Ethiopia	Africa	2019	Middle East respiratory syndrome-related coronavirus isolate Camel/Ethiopia/Akaki/CAC9691/2019, complete genome	30036
OP866287	MERS	Camel	Ethiopia	Africa	2019	Middle East respiratory syndrome-related coronavirus isolate Camel/Ethiopia/Akaki/CAC9670/2019, complete genome	30078
OP866286	MERS	Camel	Ethiopia	Africa	2019	UNVERIFIED: Middle East respiratory syndrome-related coronavirus isolate Camel/Ethiopia/Akaki/CAC9650/2019, complete genome	30010
OP866285	MERS	Camel	Ethiopia	Africa	2019	Middle East respiratory syndrome-related coronavirus isolate Camel/Ethiopia/Akaki/CAC9648/2019, complete genome	30068
OK094454	MERS	Camel	Kenya	Africa	2019	Middle East respiratory syndrome-related coronavirus isolate Camel/Kenya/M23C15/2019, complete genome	30112
OK094453	MERS	Camel	Kenya	Africa	2019	Middle East respiratory syndrome-related coronavirus isolate Camel/Kenya/M23C15/2019, complete genome	30112
OK094452	MERS	Camel	Kenya	Africa	2019	Middle East respiratory syndrome-related coronavirus isolate Camel/Kenya/M23C14/2019, complete genome	30112
OK094451	MERS	Camel	Kenya	Africa	2019	Middle East respiratory syndrome-related coronavirus isolate Camel/Kenya/M23C06/2019, complete genome	30112
OK094450	MERS	Camel	Kenya	Africa	2019	Middle East respiratory syndrome-related coronavirus isolate Camel/Kenya/M23C06/2019, complete genome	30112
OK094449	MERS	Camel	Kenya	Africa	2019	Middle East respiratory syndrome-related coronavirus isolate Camel/Kenya/M23C02/2019, complete genome	30112
OK094448	MERS	Camel	Kenya	Africa	2019	Middle East respiratory syndrome-related coronavirus isolate Camel/Kenya/M23C07/2019, complete genome	30112
OK094447	MERS	Camel	Kenya	Africa	2019	Middle East respiratory syndrome-related coronavirus isolate Camel/Kenya/M23C14/2019, complete genome	30112
OK094446	MERS	Camel	Kenya	Africa	2019	Middle East respiratory syndrome-related coronavirus isolate Camel/Kenya/M23C07/2019, complete genome	30112
MZ268404	MERS	Camel	Ethiopia	Africa	2019	Middle East respiratory syndrome-related coronavirus isolate MERS-CoV/Camel/Ethiopia/HKU-CAC9690/2019, complete genome	30094
MN365232	MERS	Human	Saudi Arabia	Middle East	2019	Middle East respiratory syndrome-related coronavirus strain Hu/Riyadh-KSA-19001796/2019, complete genome	30118
MZ268405	MERS	Camel	Kenya	Africa	2020	Middle East respiratory syndrome-related coronavirus isolate MERS-CoV/Camel/Kenya/HKU-CAC10200/2020, complete genome	30106
ON325307	MERS	Bat	Switzerland	Other countries	2020	Middle East respiratory syndrome-related coronavirus isolate BatCoV/V.murinus/Switzerland/2020, complete genome	30047
ON325308	MERS	Bat	Switzerland	Other countries	2021	Middle East respiratory syndrome-related coronavirus isolate BatCoV/V.murinus/Switzerland/2021 ORF1ab and ORF1a genes, complete cds; and S protein gene, partial cds	25618
OQ297692	MERS	Bat	China	Other countries	2022	MAG: Middle East respiratory syndrome-related coronavirus isolate GZ/L165.18/2022, complete genome	30108
PP504665	MERS	Camel	Ethiopia	Africa	2023	Middle East respiratory syndrome-related coronavirus isolate Camel/Ethiopia/HKU-CAC12323/2023 1AB polyprotein (orf1ab) and 1A polyprotein (orf1ab) genes, partial cds; and spike glycoprotein (S), NS3 protein (orf3), NS4A protein (orf4a), NS4B protein (orf4b), NS5 protein (orf5), envelope protein (E), membrane protein (M), nucleoprotein (N), and ORF8b protein (orf8b) genes, complete cds	28114
