# Supplementary material for: The Differences in the Evolutionary Dynamics of MERS and SARS Coronaviruses
Source: Viruses. 2025 Aug 13;17(8):1114. doi: 10.3390/v17081114 (PMC12390686; doi:10.3390/v17081114)
Supplement: Supplementary file 1 [file viruses-17-01114-s001.zip › Supplementary Table 2 .XLSX]

## Sheet: primer sequences
Supplementary Table 2. The primers used in this study.
P1(405~1294),890bp	P1-F:CTCGGCGCTCACTAATGTTTAACT	P1-R:AAGCAGCAACAACAACTGGGA
P2(26988~29428),2441bp	P2-F:ACTTAGGTTATTCCATCTTA	P2-R:ACCATGCCCGACTTTAACTCTT
P3(35300~36450),1151bp	P3-F:AGTGAGTGGCCAAATTATCAAGT	P3-R:CAGGCAATGAGGACAGAGGA
P4(38998~39505),508bp	P4-F:AATGGTCCAACGGGTTACTT	P4-R:AGCAAGAGTAATCACAGCAAGC
P5(40403~41375),973bp	P5-F:AATTGACACCGTTGACTCAGGTA	P5-R:ATTCCCTGACCTCCCCTCAT
P6(49235~49920),686bp	P6-F:CACTTCCCTCAAGACAGCAGA	P6-R:CTCGGGATGGCAGGTTATCTA
P7(51534~51993),460bp	P7-F:TTCCAGAAGGACCCAGGATA	P7-R:TGTCCCCTTACTTTTTCCAACT
P8(57025~57921),897bp	P8-F:CCCTGTGGGATCACGGATTT	P8-R:TCTTGTGACAAAACATTTCATGGAG
P9(59813~60405),593bp	P9-F:ATGCACTTTTATGTTACTAGGCACC	P9-R:CCCTTGGAGTTCAGAGAAGCAA
P10(62193~62867),675bp	P10-F:GCTGCATTTATTGTTGTCATCATC	P10-R:AGATTACAAATTCATCCCAGAACAC
P11(65221~66170),950bp	P11-F:TCTGTGGACTTTTTCCTTGTGT	P11-R:TACCACCCAGCCTTGCAAAATA
P12(68349~69132),784bp	P12-F:CCCTTACCCCTTAGCACTTCAC	P12-R:AGGTTTAGAGAGTCTTCTGGGCT
P13(79027~79792),766bp	P13-F:ACAGCATTTGCTTGAATATCGGT	P13-R:TTGTGCTTCTTAACCCCAAACTC
P14(80793~82302),1510bp	P14-F:ATTCCTTCCCATGCATGCT	P14-R:TTACTTCTGAAAAAATGAAGGC
